# Supplementary material for: Bis(3,5,7-triaza-1-azoniatricyclo­[3.3.1.13,7]deca­ne) bis­(1,2-dicyano­ethene-1,2-dithiol­ato)nickelate(II)
Source: Acta Crystallogr Sect E Struct Rep Online. 2011 May 7;67(Pt 6):m730. doi: 10.1107/S160053681101645X (PMC3120553; doi:10.1107/S160053681101645X)
Supplement: Supplementary file 1 [file e-67-0m730-sup1.cif]

##############################################################################
#                                                                            #
# This CIF contains the data in a paper accepted for publication in          #
# Acta Crystallographica Section E. It conforms to the requirements of       #
# Notes for Authors for Acta Crystallographica Section E, and has been       #
# peer reviewed under the auspices of the IUCr Commission on Journals.       #
#                                                                            #
# Full details of the Crystallographic Information File format               #
# are given in the paper "The Crystallographic Information File (CIF):       #
# a New Standard Archive File for Crystallography" by S. R. Hall, F. H.      #
# Allen and I. D. Brown [Acta Cryst. (1991), A47, 655-685].                  #
#                                                                            #
# The current version of the core CIF dictionary is obtainable from          #
# ftp://ftp.iucr.org/pub/cif_core.dic.                                       #
#                                                                            #
# Software is freely available for graphical display of the structure(s)     #
# in this CIF. For information consult the CIF software page                 #
# http://www.iucr.org/resources/cif/software.                                #
#                                                                            #
# This file may be used for bona fide research purposes within the           #
# scientific community so long as proper attribution is given to the journal # 
# article from which it was obtained.                                        #
#                                                                            #
##############################################################################
data_I
_audit_creation_method     SHELXL-97
_chemical_name_systematic
;
Bis(3,5,7-triaza-1-azoniatricyclo[3.3.1.1^3,7^]decane)
bis(1,2-dicyanoethene-1,2-dithiolato)nickelate(II)
;
_chemical_name_common
;
;
_chemical_formula_moiety     '2(C6 H13 N4 +), C8 N4 Ni S4 2-'
_chemical_formula_sum     'C20 H26 N12 Ni S4'
_chemical_formula_iupac     '(C6 H13 N4)2 [Ni (C4 N2 S2)2]'
_chemical_formula_weight     621.50
_chemical_melting_point     448
_symmetry_cell_setting     monoclinic
_symmetry_space_group_name_H-M     'P 21/n'
_symmetry_space_group_name_Hall     '-P 2yn'
loop_
    _symmetry_equiv_pos_as_xyz
    'x, y, z'
    '-x+1/2, y+1/2, -z+1/2'
    '-x, -y, -z'
    'x-1/2, -y-1/2, z-1/2'
_cell_length_a     10.2274(9)
_cell_length_b     10.7676(10)
_cell_length_c     12.7030(11)
_cell_angle_alpha     90.00
_cell_angle_beta     112.212(2)
_cell_angle_gamma     90.00
_cell_volume     1295.1(2)
_cell_formula_units_Z     2
_cell_measurement_reflns_used     8518
_cell_measurement_theta_min     2.19
_cell_measurement_theta_max     25.99
_cell_measurement_temperature     296(2)
_exptl_crystal_description     block-shaped
_exptl_crystal_colour     red
_exptl_crystal_size_max     0.2
_exptl_crystal_size_mid     0.15
_exptl_crystal_size_min     0.15
_exptl_crystal_density_diffrn     1.594
_exptl_crystal_density_meas     ?
_exptl_crystal_density_method     'not measured'
_exptl_crystal_F_000     644
_exptl_absorpt_coefficient_mu     1.109
_exptl_absorpt_correction_type     multi-scan
_exptl_absorpt_process_details     '(SADABS; Sheldrick 2002)'
_exptl_absorpt_correction_T_min     0.819
_exptl_absorpt_correction_T_max     0.847
_exptl_special_details
;
Anal. Calcd. for C20H26N12NiS4: C, 38.65; H, 4.22; N, 27.05%.Found: C, 38.69; H,
 4.19; N, 27.04%. FT---IR data (KBr pellets, cm-1): 3461 (m), 3118 (s), 2202
 (s), 1650 (m), 1479 (s), 1257 (s), 1008 (s).
;
_diffrn_ambient_temperature     296(2)
_diffrn_radiation_type     MoK\a
_diffrn_radiation_wavelength     0.71073
_diffrn_radiation_source     'fine-focus sealed tube'
_diffrn_radiation_monochromator     graphite
_diffrn_measurement_device_type     'Siemens SMART CCD area-detector'
_diffrn_measurement_method     '\f and \w'
_diffrn_detector_area_resol_mean     ?
_diffrn_reflns_number     7528
_diffrn_reflns_av_R_equivalents     0.0487
_diffrn_reflns_av_sigmaI/netI     0.0611
_diffrn_reflns_theta_min     2.19
_diffrn_reflns_theta_max     25.99
_diffrn_reflns_theta_full     25.99
_diffrn_measured_fraction_theta_max     0.996
_diffrn_measured_fraction_theta_full     0.996
_diffrn_reflns_limit_h_min     -12
_diffrn_reflns_limit_h_max     12
_diffrn_reflns_limit_k_min     -13
_diffrn_reflns_limit_k_max     9
_diffrn_reflns_limit_l_min     -15
_diffrn_reflns_limit_l_max     15
_diffrn_standards_number     ?
_diffrn_standards_interval_count     ?
_diffrn_standards_interval_time     ?
_diffrn_standards_decay_%     ?
_refine_special_details
;
Refinement of <i>F</i>^2^ against ALL reflections. The weighted <i>R</i>-factor
<i>wR</i> and goodness of fit <i>S</i> are based on <i>F</i>^2^, conventional
<i>R</i>-factors <i>R</i> are based on <i>F</i>, with <i>F</i> set to zero for
negative <i>F</i>^2^. The threshold expression of <i>F</i>^2^ >
\s(<i>F</i>^2^) is used only for calculating <i>R</i>-factors(gt) <i>etc</i>.
and is not relevant to the choice of reflections for refinement.
<i>R</i>-factors based on <i>F</i>^2^ are statistically about twice as large
as those based on <i>F</i>, and <i>R</i>- factors based on ALL data will be
even larger.
;
_reflns_number_total     2530
_reflns_number_gt     1784
_reflns_threshold_expression     I>2\s(I)
_refine_ls_structure_factor_coef     Fsqd
_refine_ls_matrix_type     full
_refine_ls_R_factor_all     0.0695
_refine_ls_R_factor_gt     0.0384
_refine_ls_wR_factor_gt     0.0696
_refine_ls_wR_factor_ref     0.0752
_refine_ls_goodness_of_fit_ref     0.999
_refine_ls_restrained_S_all     0.999
_refine_ls_number_reflns     2530
_refine_ls_number_parameters     173
_refine_ls_number_restraints     0
_refine_ls_hydrogen_treatment     mixed
_refine_ls_weighting_scheme     calc
_refine_ls_weighting_details
         'calc w=1/[\s^2^(Fo^2^)+(0.0279P)^2^+0.0000P] where P=(Fo^2^+2Fc^2^)/3'
_atom_sites_solution_hydrogens     geom
_atom_sites_solution_primary     direct
_atom_sites_solution_secondary     difmap
_refine_ls_shift/su_max     0.000
_refine_ls_shift/su_mean     0.000
_refine_diff_density_max     0.483
_refine_diff_density_min     -0.333
_refine_ls_extinction_method     none
_refine_ls_extinction_coef     ?
loop_
    _atom_type_symbol
    _atom_type_description
    _atom_type_scat_dispersion_real
    _atom_type_scat_dispersion_imag
    _atom_type_scat_source
    'C' 'C' 0.0033 0.0016
                         'International Tables Vol C Tables 4.2.6.8 and 6.1.1.4'
    'H' 'H' 0.0000 0.0000
                         'International Tables Vol C Tables 4.2.6.8 and 6.1.1.4'
    'N' 'N' 0.0061 0.0033
                         'International Tables Vol C Tables 4.2.6.8 and 6.1.1.4'
    'S' 'S' 0.1246 0.1234
                         'International Tables Vol C Tables 4.2.6.8 and 6.1.1.4'
    'Ni' 'Ni' 0.3393 1.1124
                         'International Tables Vol C Tables 4.2.6.8 and 6.1.1.4'
_computing_data_collection     'SMART (Siemens, 1996)'
_computing_cell_refinement     'SAINT (Siemens, 1996)'
_computing_data_reduction     'SAINT (Siemens, 1996)'
_computing_structure_solution     'SHELXS97 (Sheldrick, 2008)'
_computing_structure_refinement     'SHELXL97 (Sheldrick, 2008)'
_computing_molecular_graphics     'SHELXTL (Sheldrick, 2008)'
_computing_publication_material     'SHELXTL (Sheldrick, 2008)'
loop_
    _atom_site_type_symbol
    _atom_site_label
    _atom_site_fract_x
    _atom_site_fract_y
    _atom_site_fract_z
    _atom_site_U_iso_or_equiv
    _atom_site_adp_type
    _atom_site_calc_flag
    _atom_site_refinement_flags
    _atom_site_occupancy
    _atom_site_symmetry_multiplicity
    _atom_site_disorder_assembly
    _atom_site_disorder_group
    C C1 0.1231(3) 1.2643(3) 0.0413(2) 0.0280(7) Uani d . 1 1 . .
    C C2 0.1719(3) 1.3813(3) 0.0941(2) 0.0340(7) Uani d . 1 1 . .
    C C3 -0.0743(3) 0.7460(3) 0.0733(2) 0.0293(7) Uani d . 1 1 . .
    C C4 -0.0880(3) 0.6437(3) 0.1406(2) 0.0365(8) Uani d . 1 1 . .
    C C5 0.1017(3) 0.1801(3) 0.5935(2) 0.0482(9) Uani d . 1 1 . .
    H H5A 0.0671 0.2124 0.6494 0.058 Uiso calc R 1 1 . .
    H H5B 0.1362 0.0965 0.6162 0.058 Uiso calc R 1 1 . .
    C C6 0.1637(3) 0.3842(3) 0.5569(2) 0.0416(8) Uani d . 1 1 . .
    H H6A 0.1299 0.4190 0.6124 0.050 Uiso calc R 1 1 . .
    H H6B 0.2399 0.4365 0.5547 0.050 Uiso calc R 1 1 . .
    C C7 0.0982(3) 0.3365(3) 0.3613(2) 0.0408(8) Uani d . 1 1 . .
    H H7A 0.1731 0.3893 0.3573 0.049 Uiso calc R 1 1 . .
    H H7B 0.0222 0.3356 0.2869 0.049 Uiso calc R 1 1 . .
    C C8 -0.0650(3) 0.3039(3) 0.4492(3) 0.0505(9) Uani d . 1 1 . .
    H H8A -0.1421 0.3029 0.3755 0.061 Uiso calc R 1 1 . .
    H H8B -0.1007 0.3376 0.5039 0.061 Uiso calc R 1 1 . .
    C C9 0.2719(3) 0.2090(3) 0.5110(2) 0.0380(8) Uani d . 1 1 . .
    H H9A 0.3093 0.1261 0.5334 0.046 Uiso calc R 1 1 . .
    H H9B 0.3478 0.2615 0.5086 0.046 Uiso calc R 1 1 . .
    C C10 0.0343(3) 0.1257(3) 0.3993(3) 0.0461(9) Uani d . 1 1 . .
    H H10A -0.0421 0.1245 0.3251 0.055 Uiso calc R 1 1 . .
    H H10B 0.0667 0.0412 0.4194 0.055 Uiso calc R 1 1 . .
    N N1 0.2058(3) 1.4760(3) 0.1335(2) 0.0540(8) Uani d . 1 1 . .
    N N2 -0.1037(3) 0.5627(3) 0.1924(2) 0.0576(9) Uani d . 1 1 . .
    N N3 -0.0157(3) 0.1754(3) 0.4820(2) 0.0454(7) Uani d . 1 1 . .
    N N4 0.2179(3) 0.2575(2) 0.59227(18) 0.0382(6) Uani d . 1 1 . .
    N N5 0.0478(3) 0.3842(2) 0.44391(19) 0.0377(6) Uani d . 1 1 . .
    N N6 0.1541(3) 0.2049(2) 0.3949(2) 0.0347(6) Uani d . 1 1 . .
    Ni Ni1 0.0000 1.0000 0.0000 0.02636(15) Uani d S 1 2 . .
    S S1 0.11966(8) 1.13766(7) 0.12444(5) 0.0364(2) Uani d . 1 1 . .
    S S2 0.00440(9) 0.88177(8) 0.14071(5) 0.0384(2) Uani d . 1 1 . .
    H H1 0.189(3) 0.175(3) 0.348(2) 0.031(8) Uiso d . 1 1 . .
loop_
    _atom_site_aniso_label
    _atom_site_aniso_U_11
    _atom_site_aniso_U_22
    _atom_site_aniso_U_33
    _atom_site_aniso_U_12
    _atom_site_aniso_U_13
    _atom_site_aniso_U_23
    C1 0.0344(16) 0.0198(16) 0.0287(14) -0.0032(14) 0.0108(12) 0.0003(12)
    C2 0.0470(19) 0.030(2) 0.0262(14) -0.0073(16) 0.0150(14) 0.0020(14)
    C3 0.0359(17) 0.0241(17) 0.0312(14) -0.0033(14) 0.0166(13) 0.0006(13)
    C4 0.0475(19) 0.033(2) 0.0295(15) -0.0052(17) 0.0157(14) -0.0044(15)
    C5 0.065(2) 0.043(2) 0.0456(18) -0.0046(19) 0.0315(18) 0.0071(16)
    C6 0.056(2) 0.030(2) 0.0441(17) 0.0013(17) 0.0251(16) -0.0042(15)
    C7 0.057(2) 0.030(2) 0.0391(16) 0.0067(17) 0.0233(15) 0.0081(15)
    C8 0.042(2) 0.055(3) 0.061(2) 0.0079(19) 0.0267(17) -0.0028(19)
    C9 0.0333(17) 0.034(2) 0.0450(17) 0.0032(15) 0.0125(14) 0.0010(15)
    C10 0.049(2) 0.032(2) 0.0549(19) -0.0128(17) 0.0175(16) -0.0037(16)
    N1 0.084(2) 0.036(2) 0.0383(14) -0.0203(17) 0.0189(14) -0.0041(13)
    N2 0.094(2) 0.042(2) 0.0406(15) -0.0115(18) 0.0292(16) 0.0059(15)
    N3 0.0440(16) 0.0391(17) 0.0607(17) -0.0061(15) 0.0286(14) -0.0016(15)
    N4 0.0474(16) 0.0313(16) 0.0359(13) 0.0021(14) 0.0158(12) -0.0007(12)
    N5 0.0460(15) 0.0306(17) 0.0420(14) 0.0071(13) 0.0228(12) 0.0028(12)
    N6 0.0437(16) 0.0305(17) 0.0354(13) 0.0040(13) 0.0212(12) -0.0046(12)
    Ni1 0.0352(3) 0.0193(3) 0.0253(2) -0.0012(3) 0.0122(2) -0.0014(2)
    S1 0.0552(5) 0.0234(4) 0.0241(3) -0.0058(4) 0.0076(3) 0.0014(3)
    S2 0.0607(5) 0.0292(5) 0.0253(4) -0.0124(4) 0.0162(4) -0.0043(3)
_geom_special_details
;
All e.s.d.'s (except the e.s.d. in the dihedral angle between two l.s. planes)
are estimated using the full covariance matrix. The cell e.s.d.'s are taken
into account individually in the estimation of e.s.d.'s in distances, angles
and torsion angles; correlations between e.s.d.'s in cell parameters are only
used when they are defined by crystal symmetry. An approximate (isotropic)
treatment of cell e.s.d.'s is used for estimating e.s.d.'s involving l.s.
planes.
;
loop_
    _geom_bond_atom_site_label_1
    _geom_bond_atom_site_label_2
    _geom_bond_site_symmetry_2
    _geom_bond_distance
    _geom_bond_publ_flag
    C1 C3 3_575 1.354(3) ?
    C1 C2 . 1.425(4) ?
    C1 S1 . 1.733(3) ?
    C2 N1 . 1.132(4) ?
    C3 C1 3_575 1.354(3) ?
    C3 C4 . 1.433(4) ?
    C3 S2 . 1.731(3) ?
    C4 N2 . 1.139(4) ?
    C5 N4 . 1.457(4) ?
    C5 N3 . 1.471(4) ?
    C5 H5A . 0.9700 ?
    C5 H5B . 0.9700 ?
    C6 N5 . 1.477(3) ?
    C6 N4 . 1.478(4) ?
    C6 H6A . 0.9700 ?
    C6 H6B . 0.9700 ?
    C7 N5 . 1.429(3) ?
    C7 N6 . 1.528(4) ?
    C7 H7A . 0.9700 ?
    C7 H7B . 0.9700 ?
    C8 N5 . 1.463(4) ?
    C8 N3 . 1.477(4) ?
    C8 H8A . 0.9700 ?
    C8 H8B . 0.9700 ?
    C9 N4 . 1.440(3) ?
    C9 N6 . 1.512(3) ?
    C9 H9A . 0.9700 ?
    C9 H9B . 0.9700 ?
    C10 N3 . 1.434(4) ?
    C10 N6 . 1.511(4) ?
    C10 H10A . 0.9700 ?
    C10 H10B . 0.9700 ?
    N6 H1 . 0.86(3) ?
    Ni1 S1 3_575 2.1751(7) ?
    Ni1 S1 . 2.1751(7) ?
    Ni1 S2 . 2.1810(7) ?
    Ni1 S2 3_575 2.1810(7) ?
loop_
    _geom_angle_atom_site_label_1
    _geom_angle_atom_site_label_2
    _geom_angle_atom_site_label_3
    _geom_angle_site_symmetry_1
    _geom_angle_site_symmetry_3
    _geom_angle
    _geom_angle_publ_flag
    C3 C1 C2 3_575 . 119.9(3) ?
    C3 C1 S1 3_575 . 120.4(2) ?
    C2 C1 S1 . . 119.57(19) ?
    N1 C2 C1 . . 177.4(4) ?
    C1 C3 C4 3_575 . 120.0(3) ?
    C1 C3 S2 3_575 . 121.0(2) ?
    C4 C3 S2 . . 119.06(19) ?
    N2 C4 C3 . . 177.7(3) ?
    N4 C5 N3 . . 112.5(2) ?
    N4 C5 H5A . . 109.1 ?
    N3 C5 H5A . . 109.1 ?
    N4 C5 H5B . . 109.1 ?
    N3 C5 H5B . . 109.1 ?
    H5A C5 H5B . . 107.8 ?
    N5 C6 N4 . . 111.5(2) ?
    N5 C6 H6A . . 109.3 ?
    N4 C6 H6A . . 109.3 ?
    N5 C6 H6B . . 109.3 ?
    N4 C6 H6B . . 109.3 ?
    H6A C6 H6B . . 108.0 ?
    N5 C7 N6 . . 109.2(2) ?
    N5 C7 H7A . . 109.8 ?
    N6 C7 H7A . . 109.8 ?
    N5 C7 H7B . . 109.8 ?
    N6 C7 H7B . . 109.8 ?
    H7A C7 H7B . . 108.3 ?
    N5 C8 N3 . . 112.1(2) ?
    N5 C8 H8A . . 109.2 ?
    N3 C8 H8A . . 109.2 ?
    N5 C8 H8B . . 109.2 ?
    N3 C8 H8B . . 109.2 ?
    H8A C8 H8B . . 107.9 ?
    N4 C9 N6 . . 109.3(2) ?
    N4 C9 H9A . . 109.8 ?
    N6 C9 H9A . . 109.8 ?
    N4 C9 H9B . . 109.8 ?
    N6 C9 H9B . . 109.8 ?
    H9A C9 H9B . . 108.3 ?
    N3 C10 N6 . . 109.6(3) ?
    N3 C10 H10A . . 109.7 ?
    N6 C10 H10A . . 109.7 ?
    N3 C10 H10B . . 109.7 ?
    N6 C10 H10B . . 109.7 ?
    H10A C10 H10B . . 108.2 ?
    C10 N3 C5 . . 109.3(3) ?
    C10 N3 C8 . . 108.7(3) ?
    C5 N3 C8 . . 107.8(3) ?
    C9 N4 C5 . . 109.6(2) ?
    C9 N4 C6 . . 108.6(2) ?
    C5 N4 C6 . . 108.5(2) ?
    C7 N5 C8 . . 109.4(3) ?
    C7 N5 C6 . . 109.5(2) ?
    C8 N5 C6 . . 108.2(2) ?
    C10 N6 C9 . . 109.8(2) ?
    C10 N6 C7 . . 108.1(2) ?
    C9 N6 C7 . . 108.7(2) ?
    C10 N6 H1 . . 111.8(19) ?
    C9 N6 H1 . . 107.4(17) ?
    C7 N6 H1 . . 111(2) ?
    S1 Ni1 S1 3_575 . 180.0 ?
    S1 Ni1 S2 3_575 . 91.69(3) ?
    S1 Ni1 S2 . . 88.31(3) ?
    S1 Ni1 S2 3_575 3_575 88.31(3) ?
    S1 Ni1 S2 . 3_575 91.69(3) ?
    S2 Ni1 S2 . 3_575 180.00(4) ?
    C1 S1 Ni1 . . 103.24(9) ?
    C3 S2 Ni1 . . 103.06(9) ?
loop_
    _geom_hbond_atom_site_label_D
    _geom_hbond_atom_site_label_H
    _geom_hbond_atom_site_label_A
    _geom_hbond_site_symmetry_A
    _geom_hbond_distance_DH
    _geom_hbond_distance_HA
    _geom_hbond_distance_DA
    _geom_hbond_angle_DHA
    _geom_hbond_publ_flag
    N6 H1 N1 2_535 0.87(4) 2.37(4) 2.941(5) 124(3) yes
data_global
_journal_date_recd_electronic     2011-04-13
_journal_date_accepted     2011-04-30
_journal_name_full     'Acta Crystallographica, Section E'
_journal_year     2011
_journal_volume     67
_journal_issue      6
_journal_page_first     m730
_journal_page_last     m730
_journal_paper_category     QM
_journal_coeditor_code     IM2281
_publ_contact_author_name     'Wen-Bo Pei '
_publ_contact_author_address
;
Department of Applied Chemistry
College of Science
Nanjing University of Technology
Nanjing 210009
P.R. China
;
_publ_contact_author_email     'peiwenbo@163.com'
_publ_contact_author_fax     '86-25-83587438'
_publ_contact_author_phone     '86-25-83587820'
_publ_section_title
;
Bis(3,5,7-triaza-1-azoniatricyclo[3.3.1.1^3,7^]decane)
bis(1,2-dicyanoethene-1,2-dithiolato)nickelate(II)
;
loop_
    _publ_author_name
    _publ_author_address
    'Chen Pan'
;
Department of Applied Chemistry
College of Science
Nanjing University of Technology
Nanjing 210009
People's Republic of China
;
    'Bin Cai'
;
Department of Applied Chemistry
College of Science
Nanjing University of Technology
Nanjing 210009
People's Republic of China
;
    'Wen-Bo Pei'
;
Department of Applied Chemistry
College of Science
Nanjing University of Technology
Nanjing 210009
People's Republic of China
;
