# Supplementary material for: Bis(3,5,7-triaza-1-azoniatricyclo­[3.3.1.13,7]deca­ne) bis­(1,2-dicyano­ethene-1,2-dithiol­ato)nickelate(II)
Source: Acta Crystallogr Sect E Struct Rep Online. 2011 May 7;67(Pt 6):m730. doi: 10.1107/S160053681101645X (PMC3120553; doi:10.1107/S160053681101645X)
Supplement: Supplementary file 2 [file e-67-0m730-Isup2.hkl]

# 
# h,k,l, Fc-squared, Fo-squared, sigma(Fo-squared) and status flag 
# 
data_I
_shelx_title ' 11 in P2(1)/n' 
_shelx_refln_list_code          4 
_shelx_F_calc_maximum      185.20 
_exptl_crystal_F_000       812.00 
_reflns_d_resolution_high  0.8109 
 
loop_ 
 _symmetry_equiv_pos_as_xyz 
 'x, y, z' 
 '-x+1/2, y+1/2, -z+1/2' 
 '-x, -y, -z' 
 'x-1/2, -y-1/2, z-1/2' 
 
_cell_length_a    10.2274 
_cell_length_b    10.7676 
_cell_length_c    12.7030 
_cell_angle_alpha  90.000 
_cell_angle_beta  112.212 
_cell_angle_gamma  90.000 
 
_shelx_F_squared_multiplier     1.000 
 
loop_ 
 _refln_index_h 
 _refln_index_k 
 _refln_index_l 
 _refln_F_squared_calc 
 _refln_F_squared_meas 
 _refln_F_squared_sigma 
 _refln_observed_status 
   2   0   0    16978.51    16791.06    196.77 o 
   4   0   0      180.11      198.04     26.69 o 
   6   0   0     1149.56     1101.50     44.89 o 
   8   0   0     1583.77     1606.56     62.90 o 
  10   0   0      427.65      413.79     44.98 o 
   1   1   0     5464.87     5787.99     71.32 o 
   2   1   0    27913.08    29040.99    285.18 o 
   3   1   0    11419.06    11671.97    126.52 o 
   4   1   0       17.32       15.28      8.11 o 
   5   1   0     1817.46     1798.01     35.72 o 
   6   1   0      893.09      915.31     28.97 o 
   7   1   0     2942.70     2901.43     56.98 o 
   8   1   0       58.45       61.05     15.45 o 
   9   1   0      923.58      940.07     37.17 o 
  10   1   0        0.84        4.22     14.67 o 
  11   1   0      100.10      132.57     23.71 o 
   0   2   0     5085.54     5178.51    113.06 o 
   1   2   0       58.06       82.28     14.01 o 
   2   2   0     1421.21     1376.22     67.77 o 
   3   2   0        5.81        5.89      5.26 o 
   4   2   0     2806.39     2768.13     45.59 o 
   5   2   0      300.81      319.55     19.56 o 
   6   2   0     1674.56     1673.74     39.60 o 
   7   2   0      493.78      523.26     25.05 o 
   8   2   0      180.90      193.61     21.08 o 
   9   2   0       34.66       41.04     15.71 o 
  10   2   0      137.14      142.61     22.47 o 
  11   2   0        9.80       27.04     18.18 o 
   1   3   0       57.33       90.37     18.07 o 
   2   3   0     2322.11     2370.95     44.22 o 
   3   3   0      713.16      598.76     52.32 o 
   4   3   0       65.08       82.56     11.77 o 
   5   3   0      250.81      237.17     18.40 o 
   6   3   0        0.09        0.00     10.29 o 
   7   3   0      106.33      111.93     16.98 o 
   8   3   0       20.35        2.04     12.99 o 
   9   3   0        9.54        0.00     14.33 o 
  10   3   0        1.90        2.18     16.12 o 
  11   3   0       50.48       85.89     22.05 o 
   0   4   0     3240.80     3292.23     93.40 o 
   1   4   0     3330.46     3439.62     77.07 o 
   2   4   0     1960.54     2097.80     44.60 o 
   3   4   0       84.43       97.88     13.67 o 
   4   4   0     1341.21     1158.74     95.18 o 
   5   4   0       71.89       59.64     18.92 o 
   6   4   0       18.98       20.87     12.01 o 
   7   4   0       46.62       52.55     14.89 o 
   8   4   0        4.89       11.98     14.01 o 
   9   4   0        0.22       13.88     14.38 o 
  10   4   0       21.95       27.23     16.90 o 
  11   4   0       16.68       53.90     23.57 o 
   1   5   0      397.53      439.15     24.23 o 
   2   5   0      602.50      633.53     30.04 o 
   3   5   0       30.76       22.40     15.24 o 
   4   5   0       53.41       64.55     16.77 o 
   5   5   0      239.69      260.55     29.68 o 
   6   5   0      521.15      545.62     39.23 o 
   7   5   0      354.29      358.30     30.91 o 
   8   5   0        0.72        0.00     16.45 o 
   9   5   0       32.20       45.60     20.93 o 
  10   5   0        0.28       40.25     27.73 o 
   0   6   0     1626.85     1576.87     53.38 o 
   1   6   0       15.78       52.00     16.42 o 
   2   6   0     1968.59     2107.78     53.59 o 
   3   6   0       28.47       10.73     15.67 o 
   4   6   0      261.37      278.48     25.98 o 
   5   6   0       70.05       83.05     19.01 o 
   6   6   0      276.23      286.35     27.61 o 
   7   6   0      353.17      387.27     32.92 o 
   8   6   0      335.68      350.81     29.06 o 
   9   6   0       17.29       45.09     22.15 o 
  10   6   0      192.44      276.95     44.01 o 
   1   7   0     3882.77     3854.03     76.75 o 
   2   7   0      491.49      559.50     35.18 o 
   3   7   0     1209.92     1259.01     47.53 o 
   4   7   0       21.23        3.79     18.07 o 
   5   7   0      207.17      261.72     28.77 o 
   6   7   0       97.10       88.98     21.53 o 
   7   7   0      557.35      524.43     35.37 o 
   8   7   0       77.81       67.07     29.24 o 
   9   7   0      763.70      768.77     60.18 o 
   0   8   0     7518.54     7291.98    203.66 o 
   1   8   0        0.05        0.00     19.14 o 
   2   8   0     1819.76     1858.19     57.86 o 
   3   8   0      110.59      107.80     34.84 o 
   4   8   0      620.71      592.52     39.51 o 
   5   8   0      158.90      157.20     26.62 o 
   6   8   0     1004.03      946.35     60.31 o 
   7   8   0       41.44       47.16     30.12 o 
   8   8   0      375.70      399.59     51.13 o 
   9   8   0        3.97       57.04     30.71 o 
   1   9   0     1181.25     1240.85     43.45 o 
   2   9   0     1192.34     1248.99     54.48 o 
   3   9   0     1693.61     1738.13     60.67 o 
   4   9   0       16.11       19.77     23.06 o 
   5   9   0      367.96      397.26     49.08 o 
   6   9   0       10.10       19.94     26.79 o 
   7   9   0      524.81      594.16     75.32 o 
   8   9   0      120.56      149.30     39.81 o 
   0  10   0      121.74      154.65     38.54 o 
   1  10   0        9.49        1.52     18.88 o 
   2  10   0      421.20      450.52     42.69 o 
   3  10   0       42.76       54.14     27.22 o 
   4  10   0     1302.50     1288.89    103.41 o 
   5  10   0       27.42       26.34     32.57 o 
   6  10   0      869.96      725.94     60.92 o 
   7  10   0       89.96       61.62     37.87 o 
   1  11   0       89.31       89.16     24.72 o 
   2  11   0       12.38        0.00     28.27 o 
   3  11   0      271.48      253.72     45.73 o 
   4  11   0      127.84      134.44     61.27 o 
   5  11   0      300.11      338.30     54.58 o 
   6  11   0       16.74        0.00     44.77 o 
   0  12   0       90.95       61.88     40.41 o 
   1  12   0       14.16        0.00     41.46 o 
   2  12   0       59.36       57.64     61.09 o 
   3  12   0        2.65        0.00     38.04 o 
   4  12   0       49.07       17.49     41.48 o 
   5  12   0       33.63        0.00     56.01 o 
   1  13   0        1.58        0.00     48.69 o 
   2  13   0       55.79       71.71     35.69 o 
 -11   0   1      381.19      371.06     45.86 o 
  -9   0   1     2463.05     2444.07     82.54 o 
  -7   0   1     1759.74     1787.44     60.65 o 
  -5   0   1        8.63        0.00     11.79 o 
  -3   0   1      355.94      284.33     18.79 o 
  -1   0   1     4581.98     4522.37    129.22 o 
   1   0   1      135.61      176.83      6.40 o 
   3   0   1      152.43      152.02     16.38 o 
   5   0   1     1516.99     1594.33     50.03 o 
   7   0   1      707.82      700.00     87.61 o 
   9   0   1      484.07      428.25     43.03 o 
  11   0   1       29.28       26.91     25.20 o 
 -11   1   1       57.27       71.89     21.15 o 
 -10   1   1      303.91      347.20     29.78 o 
  -9   1   1        1.09        7.52     13.94 o 
  -8   1   1      842.82      860.96     32.69 o 
  -7   1   1      353.07      360.62     23.72 o 
  -6   1   1      286.40      316.82     20.06 o 
  -5   1   1       46.47       63.13     11.38 o 
  -4   1   1     2968.12     3045.56     46.91 o 
  -3   1   1     9518.37    10111.96    110.52 o 
  -2   1   1    14068.02    15202.31    210.55 o 
  -1   1   1     1215.24     1103.71     11.82 o 
   0   1   1     4373.98     4915.25    199.27 o 
   1   1   1      316.25      306.58      8.00 o 
   2   1   1     2136.77     2289.57     24.00 o 
   3   1   1      337.91      364.44      9.93 o 
   4   1   1      256.35      237.01     17.63 o 
   5   1   1      653.91      632.45     27.01 o 
   6   1   1     1962.18     1880.16     42.06 o 
   7   1   1       38.06       36.39     13.10 o 
   8   1   1      679.01      625.54     29.44 o 
   9   1   1       50.07       31.11     16.10 o 
  10   1   1       54.76       49.20     17.86 o 
  11   1   1       13.68       18.58     17.56 o 
 -11   2   1      126.00      120.61     23.12 o 
 -10   2   1      178.91      181.57     23.79 o 
  -9   2   1       62.72       68.90     17.30 o 
  -8   2   1        8.80       13.36     13.16 o 
  -7   2   1      769.06      751.56     29.18 o 
  -6   2   1      125.00      118.22     14.71 o 
  -5   2   1     5540.69     5722.04     78.55 o 
  -4   2   1     2449.29     2429.57     40.86 o 
  -2   2   1     1143.51     1102.18     24.44 o 
  -1   2   1     6968.74     7069.21    105.93 o 
   0   2   1        9.63       23.74      8.95 o 
   1   2   1     3605.32     3526.85     45.53 o 
   2   2   1      258.30      253.05     16.65 o 
   3   2   1     3468.04     3623.66     51.03 o 
   4   2   1     2571.13     2424.95     32.84 o 
   5   2   1     1085.10     1055.80     29.73 o 
   6   2   1      645.84      629.79     25.29 o 
   7   2   1      343.26      326.28     23.84 o 
   8   2   1        0.39        0.00     12.28 o 
   9   2   1      279.91      323.34     27.30 o 
  10   2   1       16.73       21.62     16.40 o 
  11   2   1      138.80      191.73     27.98 o 
 -11   3   1       57.98       74.64     24.45 o 
 -10   3   1       20.49       20.79     24.12 o 
  -9   3   1        7.06       18.12     15.57 o 
  -8   3   1      193.47      177.96     20.67 o 
  -7   3   1       10.58       14.66     11.72 o 
  -6   3   1     1182.25     1131.04     32.62 o 
  -5   3   1      103.12      132.60     14.48 o 
  -4   3   1     3653.49     3861.04     57.63 o 
  -3   3   1      509.46      536.40     33.39 o 
  -2   3   1       14.65        4.20      7.10 o 
  -1   3   1     1954.50     2129.72     45.64 o 
   0   3   1      705.10      711.24     26.49 o 
   1   3   1       68.46       64.23     11.60 o 
   3   3   1     3187.30     3313.04     70.47 o 
   4   3   1     1523.12     1550.53     30.90 o 
   5   3   1      491.51      500.39     15.70 o 
   6   3   1      627.22      618.39     26.88 o 
   7   3   1      625.94      591.12     27.73 o 
   8   3   1      223.21      241.24     23.20 o 
   9   3   1       18.24       32.26     15.70 o 
  10   3   1      175.61      197.61     25.03 o 
  11   3   1        8.11       39.11     20.63 o 
 -11   4   1        2.19       23.78     22.16 o 
 -10   4   1       73.15       69.64     23.90 o 
  -9   4   1       12.89       22.15     15.52 o 
  -8   4   1       76.93       70.22     16.93 o 
  -7   4   1       78.86       83.67     15.99 o 
  -6   4   1       55.96       59.48     13.25 o 
  -5   4   1      311.60      282.94     19.49 o 
  -4   4   1      349.31      340.45     34.05 o 
  -3   4   1      400.81      416.20     40.36 o 
  -2   4   1        4.51       10.06     11.36 o 
  -1   4   1      562.06      613.84     28.23 o 
   0   4   1        1.28        5.82     12.39 o 
   1   4   1     4007.05     4352.34     84.71 o 
   2   4   1      573.02      637.67     27.95 o 
   3   4   1     3893.84     3988.90     70.10 o 
   4   4   1        6.34        0.00      6.64 o 
   5   4   1      695.81      647.79     41.78 o 
   6   4   1      253.80      217.98     31.78 o 
   7   4   1        9.96       22.99     16.55 o 
   8   4   1        7.17       10.10     13.79 o 
   9   4   1       49.43       80.78     22.71 o 
  10   4   1       44.34       51.62     20.38 o 
 -11   5   1       30.14       82.61     47.40 o 
 -10   5   1       13.00       27.36     20.91 o 
  -9   5   1        2.53       22.69     19.86 o 
  -8   5   1       25.15       23.09     16.78 o 
  -7   5   1       13.81        8.62     14.05 o 
  -6   5   1      179.81      206.71     22.16 o 
  -5   5   1      150.96      178.86     25.07 o 
  -4   5   1      204.58      201.36     20.06 o 
  -3   5   1       45.31       30.26     15.17 o 
  -2   5   1      176.85      191.83     20.58 o 
  -1   5   1      152.66      174.86     21.22 o 
   0   5   1      895.18     1032.78     38.70 o 
   1   5   1      897.82      952.95     33.00 o 
   2   5   1     1494.59     1491.10     41.91 o 
   3   5   1     1041.17     1183.92     39.39 o 
   4   5   1      750.11      790.03     41.79 o 
   5   5   1      796.12      801.01     25.95 o 
   6   5   1        5.67       12.14     15.05 o 
   7   5   1       96.72       85.94     19.79 o 
   8   5   1       15.74       21.85     17.72 o 
   9   5   1        7.28       15.50     22.11 o 
  10   5   1      122.73      137.30     65.49 o 
 -10   6   1        0.19       47.79     56.53 o 
  -9   6   1      109.64      158.93     36.11 o 
  -8   6   1        4.77       34.36     26.60 o 
  -7   6   1       41.70       63.27     18.59 o 
  -6   6   1        0.11        0.00     12.92 o 
  -5   6   1      833.64      849.87     42.51 o 
  -4   6   1      984.15      967.22     37.92 o 
  -3   6   1      401.47      388.41     28.83 o 
  -2   6   1     3558.59     3767.32     72.37 o 
  -1   6   1     1026.35     1002.17     42.05 o 
   0   6   1       10.30        1.84     11.07 o 
   1   6   1      172.02      216.39     22.38 o 
   2   6   1      569.52      664.01     32.60 o 
   3   6   1       40.65       49.17     17.61 o 
   4   6   1      434.48      423.10     32.26 o 
   5   6   1      737.57      735.01     36.87 o 
   6   6   1     1327.86     1319.43     48.56 o 
   7   6   1      177.41      187.97     25.91 o 
   8   6   1        0.10       12.65     16.94 o 
   9   6   1      102.44      129.61     74.44 o 
  10   6   1        2.45       16.15     35.11 o 
 -10   7   1      242.50      266.78     47.58 o 
  -9   7   1       14.05       46.32     29.03 o 
  -8   7   1      862.73      909.98     60.88 o 
  -7   7   1      170.55      130.04     33.06 o 
  -6   7   1      167.55      200.87     24.56 o 
  -5   7   1        3.81       10.16     17.81 o 
  -4   7   1      364.44      378.10     30.97 o 
  -3   7   1      598.26      644.36     37.18 o 
  -2   7   1     1618.80     1682.30     60.57 o 
  -1   7   1      233.85      254.17     31.52 o 
   0   7   1     4342.57     4233.12     80.25 o 
   1   7   1      269.63      298.86     27.95 o 
   2   7   1      538.45      564.62     34.25 o 
   3   7   1        2.79       24.94     19.61 o 
   4   7   1       11.84        0.00     17.05 o 
   5   7   1     1075.55     1063.10     49.71 o 
   6   7   1      641.82      689.68     39.85 o 
   7   7   1      226.81      220.14     28.47 o 
   8   7   1      685.27      736.58     56.14 o 
   9   7   1       53.76      105.55     52.49 o 
  -9   8   1      560.87      520.92     56.94 o 
  -8   8   1       16.23        0.00     24.29 o 
  -7   8   1      737.04      690.91     55.62 o 
  -6   8   1      300.97      275.63     40.75 o 
  -5   8   1       52.29       84.46     23.18 o 
  -4   8   1       59.13       68.13     24.58 o 
  -3   8   1     1658.50     1677.33     56.69 o 
  -2   8   1        4.27        0.00     21.62 o 
  -1   8   1     5874.24     5935.50    126.65 o 
   0   8   1       85.10       98.34     22.99 o 
   1   8   1     2612.25     2592.26     66.15 o 
   2   8   1      658.28      661.97     39.03 o 
   3   8   1       20.55       64.45     21.43 o 
   4   8   1        3.78        0.00     19.18 o 
   5   8   1      177.70      256.86     31.39 o 
   6   8   1      240.38      264.17     30.96 o 
   7   8   1      687.68      685.29    110.96 o 
   8   8   1       58.64       99.44     34.73 o 
  -8   9   1      293.54      330.75     49.15 o 
  -7   9   1      408.73      417.36     53.65 o 
  -6   9   1      618.33      611.20     59.69 o 
  -5   9   1       18.81       16.52     28.95 o 
  -4   9   1     1140.00     1028.40     55.14 o 
  -3   9   1      692.17      670.90     44.22 o 
  -2   9   1     1857.79     1829.52     62.58 o 
  -1   9   1      247.27      259.13     33.04 o 
   0   9   1     1364.55     1333.75     45.10 o 
   1   9   1      602.36      632.16     34.23 o 
   2   9   1     1587.04     1678.91     61.56 o 
   3   9   1        3.01        3.65     20.75 o 
   4   9   1      987.41      912.86     48.44 o 
   5   9   1      567.65      638.42     44.38 o 
   6   9   1      502.13      474.83     54.58 o 
   7   9   1      118.22      106.36     36.38 o 
   8   9   1      186.21      202.72     44.34 o 
  -7  10   1      283.22      286.95     50.77 o 
  -6  10   1        9.52        0.00     29.23 o 
  -5  10   1     1451.23     1310.67     75.71 o 
  -4  10   1      262.93      246.03     45.47 o 
  -3  10   1      540.05      560.69     45.33 o 
  -2  10   1      123.34      155.92     33.56 o 
  -1  10   1       12.18        3.47     25.23 o 
   0  10   1        7.12        0.00     19.84 o 
   1  10   1       26.73       39.01     21.56 o 
   2  10   1        8.28       17.39     25.57 o 
   3  10   1     1080.98     1108.77     54.10 o 
   4  10   1      407.28      440.97     41.73 o 
   5  10   1      983.37      915.57     63.69 o 
   6  10   1      273.31      270.01     46.54 o 
   7  10   1       54.22       74.32     37.31 o 
  -6  11   1      147.21       64.69     37.13 o 
  -5  11   1        2.34        0.00     34.71 o 
  -4  11   1      125.02      109.02     41.59 o 
  -3  11   1       13.53        0.00     43.36 o 
  -2  11   1       16.74        0.00     33.06 o 
  -1  11   1        1.71        0.00     20.73 o 
   0  11   1       54.33       25.47     24.36 o 
   1  11   1       94.00      112.79     31.19 o 
   2  11   1      959.46      926.08     43.76 o 
   3  11   1      565.87      598.22     49.46 o 
   4  11   1      620.28      582.53     62.94 o 
   5  11   1       52.77        0.00     53.72 o 
   6  11   1       16.53        0.00     33.18 o 
  -5  12   1       26.69        0.00     37.91 o 
  -4  12   1        1.33        0.00     35.65 o 
  -3  12   1       76.18       46.77     43.18 o 
  -2  12   1        1.77        0.00     33.74 o 
  -1  12   1        1.16        0.00     26.70 o 
   0  12   1      486.12      436.67     41.71 o 
   1  12   1      302.32      291.87     35.81 o 
   2  12   1      107.97      109.00     30.66 o 
   3  12   1      274.74      408.99     57.09 o 
   4  12   1       49.42        0.00     36.40 o 
  -2  13   1       19.95       27.55     50.19 o 
  -1  13   1        0.92        0.00     28.59 o 
   0  13   1       41.81        8.97     56.23 o 
   1  13   1       44.08        0.00     58.53 o 
 -12   0   2      104.40      162.47     37.40 o 
 -10   0   2      410.10      452.21     45.99 o 
  -8   0   2      136.62      140.43     25.38 o 
  -6   0   2      231.60      188.02     23.45 o 
  -4   0   2        7.55       18.26     14.05 o 
  -2   0   2     8663.68     8646.40    141.88 o 
   0   0   2    34298.57    34181.92    821.30 o 
   2   0   2       42.61       61.07      7.96 o 
   6   0   2     1250.34     1124.67     48.81 o 
   8   0   2      286.64      271.77     33.69 o 
  10   0   2       41.01       34.81     24.84 o 
 -12   1   2       96.47      127.24     29.58 o 
 -11   1   2      354.46      325.35     29.90 o 
 -10   1   2       14.34       18.27     15.30 o 
  -9   1   2      580.07      617.31     30.66 o 
  -8   1   2       24.43       17.47     12.72 o 
  -7   1   2        5.88        3.06     10.32 o 
  -6   1   2        5.63        0.00      9.31 o 
  -5   1   2      639.15      610.89     21.39 o 
  -4   1   2     1223.32     1114.78     31.80 o 
  -3   1   2    14092.78    14333.64    137.71 o 
  -2   1   2    16775.70    17219.88    121.10 o 
  -1   1   2     2593.05     2654.55     22.18 o 
   0   1   2     1438.34     1370.88     20.19 o 
   1   1   2     2158.73     2261.22     34.19 o 
   2   1   2     4690.42     4741.81     71.69 o 
   3   1   2      109.75      124.55     13.03 o 
   4   1   2     1447.25     1334.53     52.75 o 
   5   1   2      403.07      365.52     18.87 o 
   6   1   2      283.75      273.25     20.31 o 
   7   1   2     1586.02     1522.26     40.66 o 
   8   1   2      137.78      125.81     18.73 o 
   9   1   2      194.32      217.85     23.93 o 
  10   1   2        0.22       18.24     16.78 o 
 -12   2   2       46.14       68.87     26.40 o 
 -11   2   2       27.83       27.56     22.08 o 
 -10   2   2       15.18       30.91     16.75 o 
  -9   2   2      110.91      106.20     18.78 o 
  -8   2   2      429.86      425.14     26.54 o 
  -7   2   2       78.55       72.51     13.74 o 
  -6   2   2     1718.77     1702.20     38.71 o 
  -5   2   2    10137.19    10572.35    124.70 o 
  -4   2   2      588.45      577.18     21.49 o 
  -3   2   2     3165.90     3123.03     48.76 o 
  -2   2   2     1899.03     1909.86     37.90 o 
  -1   2   2        4.77       25.13      6.59 o 
   0   2   2     1647.99     1625.63     38.11 o 
   1   2   2      173.89      186.58     13.84 o 
   2   2   2     1760.51     1704.61     32.21 o 
   3   2   2     1291.16     1285.94     25.26 o 
   4   2   2     2252.16     2222.38     35.98 o 
   5   2   2     4872.43     4777.28     74.63 o 
   6   2   2      804.91      771.73     28.54 o 
   7   2   2      712.80      632.96     28.34 o 
   8   2   2       69.10       51.84     15.76 o 
   9   2   2        7.65        6.41     14.77 o 
  10   2   2      231.57      247.09     28.94 o 
 -11   3   2       27.63       10.84     22.75 o 
 -10   3   2       59.06       48.23     21.23 o 
  -9   3   2      176.15      155.30     21.23 o 
  -8   3   2      331.74      360.29     43.23 o 
  -7   3   2     1385.28     1407.87     38.76 o 
  -6   3   2      398.05      394.21     20.65 o 
  -5   3   2      535.67      506.81     21.18 o 
  -4   3   2     2970.53     3037.37     39.38 o 
  -3   3   2      474.59      496.11     19.78 o 
  -2   3   2     2077.12     2132.59     46.18 o 
  -1   3   2      251.78      269.64     15.33 o 
   0   3   2      466.20      550.47     25.39 o 
   1   3   2     7368.36     7869.69    105.02 o 
   2   3   2     2880.77     3021.62     54.49 o 
   3   3   2     3693.54     3677.01     56.78 o 
   4   3   2     2255.43     2297.39     38.35 o 
   5   3   2     1023.71     1039.72     26.46 o 
   6   3   2       80.04       59.09     21.74 o 
   7   3   2       75.14       72.37     15.91 o 
   8   3   2        0.85        7.69     13.34 o 
   9   3   2       91.53      111.45     20.53 o 
  10   3   2       47.07       51.99     21.59 o 
 -11   4   2       84.54       98.34     26.87 o 
 -10   4   2      255.85      220.86     27.47 o 
  -9   4   2       83.26       66.64     19.26 o 
  -8   4   2      271.13      283.34     21.69 o 
  -7   4   2       40.53       30.46     12.82 o 
  -6   4   2     2071.47     2164.73     45.85 o 
  -5   4   2      464.80      494.92     21.04 o 
  -4   4   2     1528.39     1469.66     35.86 o 
  -3   4   2       90.88      110.26     21.07 o 
  -2   4   2       84.26       88.89     14.24 o 
  -1   4   2      282.59      356.74     20.28 o 
   0   4   2     2741.36     2944.77     58.72 o 
   2   4   2     3285.44     3138.97     58.70 o 
   3   4   2        5.41        0.00     12.16 o 
   4   4   2      570.03      538.59     20.29 o 
   5   4   2       42.42       52.92     10.61 o 
   6   4   2      138.62      159.02     22.10 o 
   7   4   2       31.11       17.28     15.82 o 
   8   4   2      713.59      682.49     42.85 o 
   9   4   2       16.67       29.05     19.84 o 
  10   4   2      163.89      197.54     36.75 o 
 -11   5   2      156.11      160.86     37.47 o 
 -10   5   2        7.26       43.76     22.35 o 
  -9   5   2       31.84       44.06     21.15 o 
  -8   5   2        4.86       17.86     24.62 o 
  -7   5   2     1212.49     1224.74     42.63 o 
  -6   5   2       90.68      109.50     17.12 o 
  -5   5   2     2120.80     2142.32     58.61 o 
  -4   5   2     2683.74     2765.19     65.67 o 
  -3   5   2     1270.96     1335.45     43.79 o 
  -2   5   2      118.64      107.40     17.10 o 
  -1   5   2     1060.79     1071.32     32.34 o 
   0   5   2      241.64      261.98     20.74 o 
   1   5   2     5296.04     5544.64     89.47 o 
   2   5   2      172.98      243.54     22.45 o 
   3   5   2     1993.73     1967.50     50.74 o 
   4   5   2     2431.61     2474.04     44.22 o 
   5   5   2      787.38      741.36     24.60 o 
   6   5   2       21.47        7.51     15.26 o 
   7   5   2      545.66      551.18     35.29 o 
   8   5   2       22.81       56.72     19.85 o 
   9   5   2      109.58      146.87     26.40 o 
  10   5   2        9.70       41.40     49.86 o 
 -10   6   2      157.00      197.46     71.98 o 
  -9   6   2        2.69        6.11     36.69 o 
  -8   6   2      431.47      473.82     50.47 o 
  -7   6   2       29.51       36.99     25.73 o 
  -6   6   2      705.88      689.86     32.55 o 
  -5   6   2      892.54      918.33     58.81 o 
  -4   6   2     2652.49     2526.78    238.42 o 
  -3   6   2     2233.78     2257.43     62.84 o 
  -2   6   2     3425.22     3483.99     67.69 o 
  -1   6   2       58.58       75.74     17.18 o 
   0   6   2      820.09      790.14     28.44 o 
   1   6   2      743.84      796.32     35.03 o 
   2   6   2      959.28      998.16     39.61 o 
   3   6   2     1964.64     2047.12     47.17 o 
   4   6   2      393.29      429.43     32.95 o 
   5   6   2     1001.55      946.50     41.41 o 
   6   6   2      581.64      588.63     38.15 o 
   7   6   2       49.41       49.52     19.78 o 
   8   6   2      195.66      237.06     29.65 o 
   9   6   2       25.94       62.28     24.84 o 
 -10   7   2       48.18       49.19     53.72 o 
  -9   7   2      503.76      496.41     54.09 o 
  -8   7   2       34.31       65.42     29.74 o 
  -7   7   2       15.62        0.00     20.67 o 
  -6   7   2      182.98      181.68     34.03 o 
  -5   7   2      194.11      222.01     24.64 o 
  -4   7   2     1777.44     1846.65    150.87 o 
  -3   7   2     3507.61     3656.88     88.83 o 
  -2   7   2     3568.53     3631.52     87.99 o 
  -1   7   2     2970.45     2977.98     65.24 o 
   0   7   2       58.71       66.44     17.84 o 
   1   7   2       15.89       22.88     15.92 o 
   2   7   2      127.70      120.49     23.74 o 
   3   7   2       17.18       33.02     20.40 o 
   4   7   2      479.30      521.94     36.69 o 
   5   7   2      692.27      671.15     34.21 o 
   6   7   2       12.10       29.23     18.77 o 
   7   7   2      456.88      502.46     43.94 o 
   8   7   2        0.66       24.33     40.53 o 
   9   7   2       61.60       25.98     39.68 o 
  -9   8   2       94.35       78.40     32.27 o 
  -8   8   2      115.08      118.36     38.98 o 
  -7   8   2      117.35       69.83     29.83 o 
  -6   8   2        1.47       11.23     25.73 o 
  -5   8   2       91.08       76.14     31.03 o 
  -4   8   2      227.60      198.85     28.15 o 
  -3   8   2      405.11      426.97     36.02 o 
  -2   8   2     2168.97     2221.75     75.65 o 
  -1   8   2      622.29      654.11     37.12 o 
   0   8   2     1280.67     1259.20     40.29 o 
   1   8   2      855.28      872.98     41.72 o 
   2   8   2       45.52       19.02     19.97 o 
   3   8   2        6.79        0.00     20.32 o 
   4   8   2      787.59      733.00     43.64 o 
   5   8   2      216.98      270.65     40.87 o 
   6   8   2      662.28      709.52     64.36 o 
   7   8   2       66.09      145.42     27.94 o 
   8   8   2       33.70       49.25     29.74 o 
  -9   9   2       77.51       95.69     37.62 o 
  -8   9   2       47.58       25.55     31.63 o 
  -7   9   2      197.66      177.58     40.75 o 
  -6   9   2       13.59        0.00     28.14 o 
  -5   9   2      491.27      527.34     56.27 o 
  -4   9   2      738.94      749.78     59.31 o 
  -3   9   2      161.86      193.40     31.21 o 
  -2   9   2     1259.04     1158.96     51.88 o 
  -1   9   2      243.65      259.90     32.22 o 
   0   9   2      403.99      430.12     32.28 o 
   1   9   2      297.64      338.77     29.84 o 
   2   9   2      182.91      204.40     30.54 o 
   3   9   2      732.72      680.06     44.17 o 
   4   9   2      292.90      276.54     34.19 o 
   5   9   2       41.70       76.24     26.08 o 
   6   9   2       25.08       33.12     21.62 o 
   7   9   2       80.72       97.97     33.95 o 
  -8  10   2       24.39       29.87     31.87 o 
  -7  10   2       24.66        1.36     33.71 o 
  -6  10   2      252.14      248.02     46.99 o 
  -5  10   2      659.59      622.69     88.31 o 
  -4  10   2      553.52      528.51     56.89 o 
  -3  10   2        2.37        0.00     31.51 o 
  -2  10   2      125.83      100.30     31.68 o 
  -1  10   2      117.93      130.68     25.50 o 
   0  10   2      659.49      699.53     38.01 o 
   1  10   2      521.71      517.28     37.05 o 
   2  10   2      568.64      546.85     44.77 o 
   3  10   2      268.25      301.14     38.54 o 
   4  10   2      115.58      125.22     30.39 o 
   5  10   2      215.58      310.30     58.29 o 
   6  10   2       40.75       11.11     32.43 o 
  -6  11   2       72.16       28.77     37.36 o 
  -5  11   2      373.46      366.59     56.29 o 
  -4  11   2      263.31      238.57     53.90 o 
  -3  11   2        1.46        0.00     33.47 o 
  -2  11   2      374.36      382.89     53.81 o 
  -1  11   2      247.37      224.46     31.98 o 
   0  11   2      113.26       72.52     25.71 o 
   1  11   2      957.80      926.52     45.28 o 
   2  11   2      185.01      200.17     34.17 o 
   3  11   2      851.40      913.17     56.15 o 
   4  11   2      198.48      126.56     41.69 o 
   5  11   2      106.56       47.94     37.37 o 
  -5  12   2       15.94        0.00     36.46 o 
  -4  12   2      131.89       50.72     45.95 o 
  -3  12   2       33.18        0.00     38.98 o 
  -2  12   2      111.08      117.90     31.96 o 
  -1  12   2      334.78      343.51     43.60 o 
   0  12   2      199.98      197.12     40.69 o 
   1  12   2      298.92      312.38     47.70 o 
   2  12   2      814.36      817.08     47.49 o 
   3  12   2       16.59       61.55     64.16 o 
   4  12   2      215.98      178.82     49.00 o 
  -2  13   2       22.58       50.63    135.19 o 
  -1  13   2      501.75      574.59     56.76 o 
   0  13   2        5.60        0.00     65.00 o 
   1  13   2       74.87        0.00     46.12 o 
 -11   0   3       96.14       90.42     40.56 o 
  -9   0   3      543.81      540.01     42.76 o 
  -7   0   3      114.05       96.76     20.63 o 
  -5   0   3      121.45      129.34     23.70 o 
  -3   0   3      941.28      919.79     32.15 o 
  -1   0   3      641.40      618.11     15.77 o 
   1   0   3     4452.51     4943.64     53.62 o 
   3   0   3      560.22      619.08     20.27 o 
   5   0   3     1598.09     1565.13     51.09 o 
   7   0   3        2.18       12.87     16.55 o 
   9   0   3       64.85       73.39     38.62 o 
 -12   1   3       43.48       62.42     24.72 o 
 -11   1   3       81.60       69.49     20.31 o 
 -10   1   3       90.26       89.10     19.31 o 
  -9   1   3       71.06       58.94     15.74 o 
  -8   1   3        1.87       12.91     11.59 o 
  -7   1   3        2.80        0.00      9.67 o 
  -6   1   3        2.07        3.41      5.65 o 
  -5   1   3      579.79      573.26     17.49 o 
  -4   1   3      539.09      548.25     20.24 o 
  -3   1   3     1895.75     1907.12     25.59 o 
  -2   1   3      414.02      396.90     15.32 o 
  -1   1   3     3108.16     2912.43     27.78 o 
   0   1   3     1810.87     1837.95     27.45 o 
   1   1   3      231.59      222.45      8.31 o 
   2   1   3        7.38        8.81      5.08 o 
   3   1   3      119.91      123.74      8.09 o 
   4   1   3      231.44      203.75     15.04 o 
   5   1   3       63.66       85.45      9.82 o 
   6   1   3      322.01      342.97     21.38 o 
   7   1   3      449.96      447.87     25.21 o 
   8   1   3       17.12       24.30     13.67 o 
   9   1   3        1.49        3.51     17.21 o 
  10   1   3        0.55        0.00     22.83 o 
 -12   2   3       16.14       73.43     21.10 o 
 -11   2   3      131.86      174.58     29.31 o 
 -10   2   3        5.77       17.36     18.14 o 
  -9   2   3        4.06        0.00     12.29 o 
  -8   2   3        0.38        0.00     11.20 o 
  -7   2   3      916.97      875.59     35.21 o 
  -6   2   3      844.02      826.73     29.90 o 
  -5   2   3     4806.99     4974.35     58.11 o 
  -4   2   3      708.16      722.04     14.97 o 
  -3   2   3     7414.55     7517.63     94.34 o 
  -2   2   3      667.49      659.16     32.03 o 
  -1   2   3     2663.81     2706.52     46.37 o 
   0   2   3       54.42       52.70     10.97 o 
   1   2   3        9.18       14.80      6.07 o 
   2   2   3      250.63      242.72     13.71 o 
   3   2   3     3858.34     3970.84     53.79 o 
   4   2   3      602.70      590.13     23.64 o 
   5   2   3        3.19        8.11      7.48 o 
   6   2   3      400.39      400.88     18.05 o 
   7   2   3      407.96      404.11     25.81 o 
   8   2   3      155.27      173.87     20.99 o 
   9   2   3      205.27      203.51     28.63 o 
  10   2   3       13.18       21.03     25.73 o 
 -12   3   3       89.62      101.38     27.58 o 
 -11   3   3        8.79       32.92     20.61 o 
 -10   3   3      433.24      431.50     39.14 o 
  -9   3   3        2.78       15.80     13.96 o 
  -8   3   3     1829.89     1710.13     46.78 o 
  -7   3   3      912.79      877.45     33.67 o 
  -6   3   3     1819.17     1634.79     65.36 o 
  -5   3   3      321.25      294.68     17.61 o 
  -4   3   3     3761.32     3752.41     52.54 o 
  -3   3   3     1158.91     1251.90     50.43 o 
  -2   3   3      425.46      442.92     19.31 o 
  -1   3   3     3763.04     4342.24     92.00 o 
   0   3   3    12034.70    12905.01    160.51 o 
   1   3   3      392.15      397.79     27.66 o 
   2   3   3     6119.98     6123.18     79.74 o 
   3   3   3     1542.85     1529.31     38.29 o 
   4   3   3     1237.03     1234.61     28.98 o 
   5   3   3        0.12        0.00      7.71 o 
   6   3   3      543.13      509.77     30.50 o 
   7   3   3       93.78       97.04     19.64 o 
   8   3   3     1034.65      966.20     37.42 o 
   9   3   3        1.14        0.00     24.93 o 
  10   3   3      375.97      379.57     47.65 o 
 -11   4   3       59.26       90.33     26.11 o 
 -10   4   3       18.98       43.09     21.70 o 
  -9   4   3      818.75      732.82     41.71 o 
  -8   4   3        9.49        1.95     17.01 o 
  -7   4   3     1951.22     1946.49     63.61 o 
  -6   4   3        5.62        4.63      8.99 o 
  -5   4   3      121.78      100.71     12.31 o 
  -4   4   3      169.37      184.01     13.49 o 
  -3   4   3      443.86      462.01     19.95 o 
  -2   4   3      359.19      394.50     22.50 o 
  -1   4   3     7038.60     7584.74    104.75 o 
   0   4   3      332.95      383.49     21.68 o 
   1   4   3    16705.71    17418.98    262.40 o 
   2   4   3      396.89      385.57     54.20 o 
   3   4   3     3619.86     3685.53     55.11 o 
   4   4   3       30.77       33.97     11.00 o 
   5   4   3     1484.50     1427.91     32.99 o 
   6   4   3      345.19      347.79     30.39 o 
   7   4   3     1029.21     1092.87     44.87 o 
   8   4   3       71.96       58.40     20.04 o 
   9   4   3      558.30      595.57     54.98 o 
 -11   5   3       23.38       49.68     25.04 o 
 -10   5   3      105.95      140.16     27.68 o 
  -9   5   3        0.55        0.00     18.79 o 
  -8   5   3      818.87      757.14     42.67 o 
  -7   5   3      400.06      369.50     87.78 o 
  -6   5   3     2580.06     2462.52     60.34 o 
  -5   5   3      464.46      449.06     25.28 o 
  -4   5   3     1146.11     1099.33     30.90 o 
  -3   5   3       78.71      103.52     20.91 o 
  -2   5   3     2347.48     2317.02     47.53 o 
  -1   5   3      666.97      714.08     30.15 o 
   0   5   3     2285.22     2278.99     50.84 o 
   1   5   3      110.45      115.92     17.66 o 
   2   5   3     2204.06     2099.51     51.10 o 
   3   5   3      416.09      459.40     29.44 o 
   4   5   3     1012.03     1035.64     29.94 o 
   5   5   3       84.66       82.83     12.96 o 
   6   5   3      555.91      532.59     33.48 o 
   7   5   3       32.44       34.97     17.81 o 
   8   5   3      230.20      263.48     33.65 o 
   9   5   3        2.08        9.36     21.60 o 
 -11   6   3      127.35      204.31     41.08 o 
 -10   6   3       83.24       93.63     31.88 o 
  -9   6   3       52.18       84.87     30.92 o 
  -8   6   3       20.46       36.95     25.65 o 
  -7   6   3      309.01      356.77     42.74 o 
  -6   6   3     1088.03     1112.07     64.26 o 
  -3   6   3      833.30      827.00     35.57 o 
  -2   6   3      111.96      118.55     19.11 o 
  -1   6   3     1569.85     1671.73     47.01 o 
   0   6   3       96.91       96.47     14.92 o 
   1   6   3       73.38       67.88     19.64 o 
   2   6   3      350.79      330.81     28.04 o 
   3   6   3     1511.57     1508.48     49.05 o 
   4   6   3      138.35      130.79     15.84 o 
   5   6   3      481.78      487.05     34.24 o 
   6   6   3       15.27        8.84     17.92 o 
   7   6   3      262.52      258.64     30.58 o 
   8   6   3      123.24      175.21     33.40 o 
   9   6   3       79.33       83.68     27.79 o 
 -10   7   3      210.91      266.81     45.29 o 
  -9   7   3        6.21       31.40     29.85 o 
  -8   7   3        2.45        1.90     24.21 o 
  -7   7   3       78.43       71.74     28.97 o 
  -6   7   3        2.10       21.12     37.57 o 
  -5   7   3      300.62      323.03     40.50 o 
  -4   7   3     2677.41     1719.85     94.10 o 
  -3   7   3       47.51       26.41     33.09 o 
  -2   7   3      522.67      544.36     34.23 o 
  -1   7   3       72.12      101.06     20.21 o 
   0   7   3       32.02       36.95     14.57 o 
   1   7   3       72.71       74.97     19.98 o 
   2   7   3       16.04        0.00     16.51 o 
   3   7   3      251.52      227.82     28.96 o 
   4   7   3      484.34      515.11     38.46 o 
   5   7   3      100.63      117.48     25.05 o 
   6   7   3      504.07      559.44     40.09 o 
   7   7   3        0.20       24.64     20.75 o 
   8   7   3        9.85       54.10     24.16 o 
  -9   8   3      168.58      238.56     44.64 o 
  -8   8   3       22.22       47.58     30.14 o 
  -7   8   3       48.77       59.45     29.77 o 
  -6   8   3       93.52      117.37     33.57 o 
  -5   8   3      160.00      130.68     60.57 o 
  -4   8   3       21.36       30.83     30.72 o 
  -3   8   3     1681.43     1694.59     56.93 o 
  -2   8   3      557.58      569.64     38.50 o 
  -1   8   3       87.39       83.21     22.73 o 
   0   8   3       99.49       98.85     18.83 o 
   1   8   3       35.61       58.84     17.55 o 
   2   8   3       22.82       26.16     22.31 o 
   3   8   3        9.22        4.86     20.14 o 
   4   8   3        5.00        4.83     21.43 o 
   5   8   3      128.96      171.06     29.27 o 
   6   8   3       28.36       58.32     23.09 o 
   7   8   3        6.72       39.09     19.72 o 
   8   8   3       58.15       36.50     27.44 o 
  -9   9   3       13.71        4.71     33.01 o 
  -8   9   3        1.11        0.00     27.75 o 
  -7   9   3       12.19       11.60     32.11 o 
  -6   9   3      120.08      140.05     37.74 o 
  -5   9   3      274.11      253.56     45.14 o 
  -4   9   3       87.61       86.51     35.08 o 
  -3   9   3       10.78        2.21     30.89 o 
  -2   9   3      488.13      430.95     38.53 o 
  -1   9   3      264.76      260.48     27.17 o 
   0   9   3      104.56      113.23     21.90 o 
   1   9   3       48.79       30.07     19.39 o 
   2   9   3       58.17       43.03     23.98 o 
   3   9   3      359.18      377.94     37.65 o 
   4   9   3       54.19       59.28     25.55 o 
   5   9   3        1.30       28.86     23.27 o 
   6   9   3       84.85      148.88     34.43 o 
   7   9   3      126.88      172.76     51.62 o 
  -8  10   3        0.01        0.00     35.11 o 
  -7  10   3      267.22      239.80     47.92 o 
  -6  10   3      537.27      555.18     61.43 o 
  -5  10   3       83.96       60.93     38.47 o 
  -4  10   3      275.90      251.14     47.48 o 
  -3  10   3        3.90        0.00     32.21 o 
  -2  10   3        0.01        0.00     34.41 o 
  -1  10   3      332.07      312.61     31.48 o 
   0  10   3       29.70       27.07     20.73 o 
   1  10   3      371.40      393.56     33.77 o 
   2  10   3       58.66       43.07     21.00 o 
   3  10   3      172.65      269.32     36.51 o 
   4  10   3      222.62      249.97     35.58 o 
   5  10   3        1.08       39.48     35.71 o 
   6  10   3       23.80        5.00     32.15 o 
  -7  11   3       89.53       37.51     39.65 o 
  -6  11   3      271.86      255.24     52.47 o 
  -5  11   3        3.88       11.21     36.46 o 
  -4  11   3        1.55        0.00     35.82 o 
  -3  11   3      174.31      190.63     48.29 o 
  -2  11   3        3.12        0.00     35.59 o 
  -1  11   3       83.78       73.75     31.23 o 
   0  11   3      811.20      745.46     42.47 o 
   1  11   3       22.29        0.00     21.77 o 
   2  11   3      811.01      814.43     44.85 o 
   3  11   3        6.87       20.08     52.16 o 
   4  11   3       78.01      133.25     42.00 o 
   5  11   3        1.20        0.00     41.26 o 
  -5  12   3       62.62        1.53     42.38 o 
  -4  12   3       12.50        0.00     36.84 o 
  -3  12   3       89.72       37.85     44.63 o 
  -2  12   3      211.59      237.95     37.37 o 
  -1  12   3      384.83      399.72     48.06 o 
   0  12   3      268.08      246.45     43.77 o 
   1  12   3     1619.82     1591.12     71.19 o 
   2  12   3       21.20       43.72     28.43 o 
   3  12   3      449.23      590.89     76.91 o 
  -1  13   3      385.89      435.82    125.00 o 
 -12   0   4       93.52      119.74     52.67 o 
 -10   0   4        1.32        0.00     20.63 o 
  -8   0   4       50.93       36.40     16.75 o 
  -6   0   4       27.29       43.32      8.69 o 
  -4   0   4     3223.16     3144.64     48.82 o 
  -2   0   4     5183.86     5388.12     70.06 o 
   0   0   4    12614.16    12838.81    177.00 o 
   2   0   4      316.64      355.10     13.24 o 
   4   0   4     3971.81     4013.32    195.76 o 
   6   0   4      524.13      516.40     33.55 o 
   8   0   4       35.85       28.44     32.30 o 
  10   0   4        0.74       18.61     37.22 o 
 -12   1   4        1.89        3.73     35.11 o 
 -11   1   4      255.17      269.09     32.98 o 
 -10   1   4      308.23      283.92     22.84 o 
  -9   1   4       48.63       40.95     14.78 o 
  -8   1   4       34.98       53.73     12.97 o 
  -7   1   4       10.84        6.03      6.75 o 
  -6   1   4       14.50       22.09      6.66 o 
  -5   1   4     2463.33     2371.52     33.39 o 
  -4   1   4      156.05      163.66      9.98 o 
  -3   1   4        4.45       38.84     13.33 o 
  -2   1   4     3600.08     3544.48     36.03 o 
  -1   1   4      910.78      863.15     16.42 o 
   0   1   4      880.63      832.94     21.77 o 
   1   1   4      466.68      469.84     12.00 o 
   2   1   4    10710.59    11244.42     93.89 o 
   3   1   4      726.88      709.45     16.05 o 
   4   1   4       42.95       53.16     15.76 o 
   5   1   4      351.25      372.74     17.68 o 
   6   1   4      128.18      169.50     17.70 o 
   7   1   4        2.69        4.25     12.22 o 
   8   1   4      315.08      305.44     39.14 o 
   9   1   4        3.60        6.25     21.95 o 
  10   1   4        1.06        0.00     24.32 o 
 -12   2   4       77.13      118.33     27.48 o 
 -11   2   4       25.93       57.65     22.19 o 
 -10   2   4       47.88       67.81     21.47 o 
  -9   2   4      276.42      322.94     25.06 o 
  -8   2   4      464.89      471.39     24.05 o 
  -7   2   4      166.34      150.40     19.83 o 
  -6   2   4      245.74      243.41     12.30 o 
  -5   2   4      304.24      303.95     12.37 o 
  -4   2   4       66.59       74.78      7.02 o 
  -3   2   4     6771.39     6754.93    153.73 o 
  -2   2   4     1645.45     1662.94     25.78 o 
  -1   2   4       98.86       61.45     18.35 o 
   0   2   4     1815.89     1833.42     33.68 o 
   1   2   4      125.25      125.87     11.21 o 
   2   2   4     1757.68     1762.80     30.56 o 
   3   2   4       24.62       29.09      8.23 o 
   4   2   4       59.53       38.53     10.36 o 
   5   2   4      315.54      326.82     20.01 o 
   6   2   4      292.34      306.91     17.79 o 
   7   2   4       29.59       18.97     12.92 o 
   8   2   4       78.00      109.37     27.93 o 
   9   2   4       47.97       20.58     23.95 o 
 -12   3   4      233.61      227.82     34.08 o 
 -11   3   4        1.00       18.47     19.82 o 
 -10   3   4       18.74       44.53     19.79 o 
  -9   3   4      756.36      794.47     41.68 o 
  -8   3   4        3.46        0.00     10.84 o 
  -7   3   4     1968.80     1944.79     52.51 o 
  -6   3   4      114.23      113.06     12.01 o 
  -5   3   4      874.51      818.53     32.86 o 
  -4   3   4      147.49      147.45     12.11 o 
  -3   3   4      469.77      482.19     18.24 o 
  -2   3   4     1146.56     1255.30     27.72 o 
  -1   3   4    10216.08    10229.92    108.63 o 
   0   3   4      703.40      715.58     28.19 o 
   1   3   4     4307.02     4178.26     55.86 o 
   2   3   4       23.14       23.74      8.77 o 
   3   3   4      251.78      259.71     18.68 o 
   4   3   4      128.39      134.12     13.19 o 
   5   3   4      899.49      857.13     31.88 o 
   6   3   4      402.18      433.05     30.92 o 
   7   3   4      484.83      487.13     45.55 o 
   8   3   4       13.63        0.00     19.61 o 
   9   3   4      363.26      318.60     43.57 o 
 -11   4   4       19.70       41.56     22.30 o 
 -10   4   4     1210.69     1153.60     52.67 o 
  -9   4   4        4.05       14.67     17.58 o 
  -8   4   4     2301.03     2184.40     64.12 o 
  -7   4   4       16.78       12.07     12.82 o 
  -6   4   4     2155.57     2155.92     45.04 o 
  -5   4   4     1302.23     1452.66     48.83 o 
  -4   4   4      992.57      964.90     43.67 o 
  -3   4   4       10.76        4.87     17.70 o 
  -2   4   4     5753.00     5779.21     84.01 o 
  -1   4   4      378.71      386.46     27.39 o 
   0   4   4    12221.95    12183.47    200.22 o 
   1   4   4       42.61       15.57     12.94 o 
   2   4   4     6365.32     6453.65     93.64 o 
   3   4   4       84.03       84.18     12.20 o 
   4   4   4       17.41        7.59      9.28 o 
   5   4   4       17.43       22.19     10.02 o 
   6   4   4      352.36      362.22     31.22 o 
   7   4   4       22.55       21.58     19.50 o 
   8   4   4      855.80      836.77     53.47 o 
   9   4   4       29.85       28.63     23.59 o 
 -11   5   4      253.97      289.83     44.15 o 
 -10   5   4       42.78       66.58     26.86 o 
  -9   5   4      721.22      773.03     43.61 o 
  -8   5   4      126.51      128.33     24.08 o 
  -7   5   4     1408.62     1469.68     52.27 o 
  -5   5   4     1402.65     1321.64    204.01 o 
  -4   5   4      279.93      287.61     32.09 o 
  -3   5   4     3527.31     3435.21     59.64 o 
  -2   5   4     2424.32     2560.73     58.38 o 
  -1   5   4     5817.09     5995.18     93.14 o 
   0   5   4        0.11        0.08     10.15 o 
   1   5   4     3373.69     3324.99     64.39 o 
   2   5   4     1000.67     1037.50     38.28 o 
   3   5   4     3393.60     3219.54     54.77 o 
   4   5   4      246.83      267.03     19.88 o 
   5   5   4     1364.39     1364.54     48.25 o 
   6   5   4      633.25      601.65     36.08 o 
   7   5   4      525.67      480.18     47.17 o 
   8   5   4        0.17       19.97     21.35 o 
   9   5   4      262.54      286.11     41.27 o 
 -11   6   4        1.64       39.04     33.71 o 
 -10   6   4        2.33       15.76     26.27 o 
  -9   6   4      155.98      207.53     39.27 o 
  -8   6   4      144.61      156.09     34.33 o 
  -7   6   4       54.98       44.06     27.22 o 
  -6   6   4     1916.39     1924.78    109.03 o 
  -5   6   4       67.11       21.87     29.14 o 
  -4   6   4     7426.38     7159.77    123.22 o 
  -3   6   4      170.52      152.39     24.88 o 
  -2   6   4     1427.28     1405.25     39.89 o 
  -1   6   4      777.92      791.64     32.91 o 
   0   6   4      232.02      243.97     20.30 o 
   1   6   4        4.01        4.19     13.55 o 
   2   6   4     1128.08     1151.08     42.95 o 
   3   6   4      153.65      184.76     18.28 o 
   4   6   4     1137.26     1111.87     34.66 o 
   5   6   4        3.92        0.00     17.31 o 
   6   6   4      469.71      524.66     37.80 o 
   7   6   4      238.28      246.58     44.07 o 
   8   6   4       87.53      137.83     79.71 o 
 -10   7   4        0.93       23.88     33.53 o 
  -9   7   4       18.34       68.81     45.65 o 
  -8   7   4      101.59       93.40     33.49 o 
  -7   7   4        8.07        0.00     26.05 o 
  -6   7   4      420.72      364.98     45.20 o 
  -5   7   4      549.88      620.95     53.20 o 
  -4   7   4        0.01       11.62     25.45 o 
  -3   7   4      468.83      379.97     54.20 o 
  -2   7   4      272.04      285.99     32.98 o 
  -1   7   4      337.81      346.01     27.63 o 
   0   7   4      193.41      205.97     20.86 o 
   1   7   4       30.49       22.74     14.63 o 
   2   7   4       26.32       21.93     14.98 o 
   3   7   4       90.34      149.22     26.22 o 
   4   7   4       84.86       97.94     16.93 o 
   5   7   4      544.28      604.17     39.62 o 
   6   7   4      203.27      237.00     30.85 o 
   7   7   4       16.91       19.69     51.97 o 
   8   7   4       17.03       34.10     46.53 o 
 -10   8   4       10.64       63.49     49.51 o 
  -9   8   4       17.10       28.81     37.75 o 
  -8   8   4        4.71        0.00     29.67 o 
  -7   8   4        7.17        0.35     25.66 o 
  -6   8   4        9.94       25.29     26.85 o 
  -5   8   4        0.85       24.12     27.64 o 
  -4   8   4      506.83      499.94     58.11 o 
  -3   8   4      303.91      308.08     45.59 o 
  -2   8   4        4.98        2.15     20.83 o 
  -1   8   4       14.24       10.75     18.60 o 
   0   8   4      696.18      673.47     32.41 o 
   1   8   4       22.16       44.73     17.27 o 
   2   8   4       56.30       85.76     25.28 o 
   3   8   4      145.61      128.45     27.59 o 
   4   8   4      812.82      820.05     38.24 o 
   5   8   4        4.26       31.01     27.45 o 
   6   8   4      125.59      143.10     44.24 o 
   7   8   4       44.93      119.94     44.59 o 
  -9   9   4        2.80        0.00     32.53 o 
  -8   9   4       64.06       61.86     36.18 o 
  -7   9   4        2.66       58.93     32.22 o 
  -6   9   4       10.85       22.26     29.42 o 
  -5   9   4      276.33      275.88     46.29 o 
  -4   9   4        0.25        0.00     28.67 o 
  -3   9   4       45.93       27.25     36.00 o 
  -2   9   4      315.24      306.29     49.21 o 
  -1   9   4      156.03      162.75     23.88 o 
   0   9   4       55.25       70.14     19.99 o 
   1   9   4        1.99        6.21     16.80 o 
   2   9   4      472.50      507.72     31.96 o 
   3   9   4        1.87       29.65     23.50 o 
   4   9   4        0.12       11.25     28.72 o 
   5   9   4        4.30       23.43     23.49 o 
   6   9   4      154.29      233.52     36.44 o 
  -8  10   4      204.01      172.59     49.51 o 
  -7  10   4       55.15        0.00     32.52 o 
  -6  10   4        3.43       10.36     34.00 o 
  -5  10   4       63.02       62.85     40.46 o 
  -4  10   4       95.40       96.49     46.17 o 
  -3  10   4      867.71      819.49     69.86 o 
  -2  10   4      111.73       87.58     59.34 o 
  -1  10   4       41.75       62.53     27.78 o 
   0  10   4      929.51      912.20     41.98 o 
   1  10   4        8.07       19.75     19.71 o 
   2  10   4      196.62      221.86     29.29 o 
   3  10   4        0.01        0.00     26.27 o 
   4  10   4        3.52       38.46     36.87 o 
   5  10   4      114.83      222.96     55.12 o 
  -7  11   4      440.64      478.95     84.27 o 
  -6  11   4      109.80       57.17     42.15 o 
  -5  11   4       92.36      116.72     46.98 o 
  -4  11   4       23.51        0.00     38.08 o 
  -3  11   4      305.10      385.69     59.46 o 
  -2  11   4        8.09       17.83     46.25 o 
  -1  11   4     1523.91     1527.17     65.94 o 
   0  11   4        5.54        0.00     26.33 o 
   1  11   4      713.08      749.78     45.61 o 
   2  11   4        0.18        0.00     20.76 o 
   3  11   4       52.98      113.49     42.44 o 
   4  11   4      125.41      151.07     52.82 o 
  -5  12   4       25.33        0.00     41.42 o 
  -4  12   4      235.55      160.06     53.70 o 
  -3  12   4        3.27        0.00     57.06 o 
  -2  12   4      761.99      763.48     76.17 o 
  -1  12   4        0.02        0.00     30.27 o 
   0  12   4     1061.00      966.62     59.74 o 
   1  12   4      171.60      163.55     39.67 o 
   2  12   4      516.54      498.83     50.63 o 
 -11   0   5        0.98        0.00     30.90 o 
  -9   0   5      240.20      230.25     29.88 o 
  -7   0   5      116.75       91.30     18.94 o 
  -5   0   5      990.28      983.15     36.46 o 
  -3   0   5       75.53       87.57     15.90 o 
  -1   0   5      255.09      249.70     13.15 o 
   1   0   5     5466.40     5339.08     95.68 o 
   3   0   5      423.39      351.89     17.77 o 
   5   0   5      441.87      410.38     22.72 o 
   7   0   5        4.05        1.76     26.69 o 
   9   0   5       66.30       51.62     38.62 o 
 -12   1   5       57.09       70.88     31.28 o 
 -11   1   5       10.08       20.10     18.12 o 
 -10   1   5        3.18       10.69     16.20 o 
  -9   1   5       12.06        0.00     10.82 o 
  -8   1   5        3.64       10.82     10.58 o 
  -7   1   5       21.37       20.11      7.41 o 
  -6   1   5     1912.26     1837.13     30.85 o 
  -5   1   5      490.36      516.66     20.06 o 
  -4   1   5      255.53      234.70     13.30 o 
  -3   1   5     2469.73     2373.20     33.16 o 
  -2   1   5       69.34       39.04      6.38 o 
  -1   1   5      636.15      629.65     14.44 o 
   0   1   5      399.75      392.75     15.10 o 
   1   1   5      937.99      980.02     19.53 o 
   2   1   5     1096.98     1049.72     16.46 o 
   3   1   5     1435.84     1448.02     28.61 o 
   4   1   5     2242.75     2139.84     40.98 o 
   5   1   5      481.31      476.50     18.48 o 
   6   1   5      183.24      197.12     20.30 o 
   7   1   5      143.56      140.08     53.55 o 
   8   1   5       10.69        6.39     20.73 o 
   9   1   5       14.70       28.34     25.06 o 
 -12   2   5       90.50       96.94     28.88 o 
 -11   2   5      157.41      167.99     28.38 o 
 -10   2   5      180.78      244.30     29.52 o 
  -9   2   5       75.22      110.70     21.34 o 
  -8   2   5        0.03        0.00     13.83 o 
  -7   2   5      843.82      836.34     26.82 o 
  -6   2   5      123.92      136.01     14.20 o 
  -5   2   5      844.21      856.35     19.55 o 
  -4   2   5     3424.76     3155.78    113.94 o 
  -3   2   5     9341.97     9599.22    169.48 o 
  -2   2   5      432.58      391.29     12.47 o 
  -1   2   5     2116.38     2081.33     26.92 o 
   0   2   5        2.65        0.00      3.10 o 
   1   2   5     1330.30     1359.38     24.36 o 
   2   2   5       33.68       48.95      7.35 o 
   3   2   5     1313.06     1293.56     29.16 o 
   4   2   5     1006.26     1036.62     33.57 o 
   5   2   5        2.61        0.00      8.12 o 
   6   2   5     1626.87     1666.91     66.42 o 
   7   2   5      234.46      229.29     33.39 o 
   8   2   5      108.59      118.12     30.14 o 
   9   2   5       62.73       68.09     28.00 o 
 -12   3   5      124.86      138.37     28.55 o 
 -11   3   5       98.90      115.84     26.04 o 
 -10   3   5      914.64      832.95     43.81 o 
  -9   3   5        7.08       21.63     16.98 o 
  -8   3   5     1359.02     1228.90     46.49 o 
  -7   3   5        0.03        0.00     13.00 o 
  -6   3   5      594.00      592.35     16.32 o 
  -5   3   5        0.46        6.70      7.71 o 
  -4   3   5     2869.95     2929.73     60.24 o 
  -3   3   5     1143.70     1065.46     31.12 o 
  -2   3   5     4292.76     4265.97     55.39 o 
  -1   3   5     1794.49     1843.38     33.34 o 
   0   3   5     3045.71     2999.12     39.79 o 
   1   3   5       17.31       14.55      6.97 o 
   2   3   5       88.93       85.86     11.84 o 
   3   3   5     1775.35     1703.76     35.39 o 
   4   3   5      625.80      590.79     23.04 o 
   5   3   5      873.75      828.51     27.60 o 
   6   3   5      359.59      390.77     41.20 o 
   7   3   5        2.20        5.91     18.44 o 
   8   3   5      374.00      300.08     40.20 o 
   9   3   5        4.93        7.53     24.63 o 
 -12   4   5        0.21       27.06     26.30 o 
 -11   4   5      361.21      340.87     37.87 o 
 -10   4   5        8.30        9.42     18.84 o 
  -9   4   5     1803.85     1650.75     58.82 o 
  -8   4   5       18.54        3.39     16.83 o 
  -7   4   5      568.44      558.28     49.32 o 
  -6   4   5        2.54       14.00     14.76 o 
  -5   4   5       12.03        0.08     13.22 o 
  -4   4   5        5.32        0.97     20.66 o 
  -3   4   5      502.87      447.44     36.72 o 
  -2   4   5      161.83      172.16     15.60 o 
  -1   4   5     4457.95     4365.23     71.65 o 
   0   4   5      502.14      521.52     21.54 o 
   1   4   5     1963.59     1809.94     58.68 o 
   2   4   5      324.52      295.14     21.46 o 
   3   4   5       21.31       36.17     11.27 o 
   4   4   5       17.89       20.48      9.95 o 
   5   4   5     1561.79     1517.65     38.04 o 
   6   4   5       11.36       12.38     19.99 o 
   7   4   5      820.97      778.65     50.92 o 
   8   4   5        0.44        0.83     21.92 o 
 -11   5   5       51.56       66.89     24.42 o 
 -10   5   5      184.61      185.11     30.86 o 
  -9   5   5       34.92       23.71     18.72 o 
  -8   5   5      317.48      327.60     33.59 o 
  -7   5   5      501.19      501.05     38.48 o 
  -6   5   5     1488.81     1450.36     63.14 o 
  -5   5   5      223.44      224.29     32.30 o 
  -4   5   5      564.39      571.03     43.73 o 
  -3   5   5     1810.85     1758.32     62.03 o 
  -2   5   5     2847.67     2797.00     54.64 o 
  -1   5   5      837.66      922.24     56.48 o 
   0   5   5     2214.27     2099.08     42.74 o 
   1   5   5      171.79      224.60     18.72 o 
   2   5   5      475.69      485.58     23.63 o 
   3   5   5      582.28      579.35     26.31 o 
   4   5   5        8.39        7.03     10.81 o 
   5   5   5     1268.89     1285.28     60.45 o 
   6   5   5      178.17      235.23     35.36 o 
   7   5   5       11.28        4.16     22.33 o 
   8   5   5      268.53      309.64     42.42 o 
 -11   6   5       21.91       85.25     53.37 o 
 -10   6   5       96.21      109.72     69.70 o 
  -9   6   5        1.47        0.00     22.34 o 
  -8   6   5       14.10        2.74     23.70 o 
  -7   6   5      470.46      419.11     86.38 o 
  -6   6   5       72.59       60.39     33.88 o 
  -5   6   5      471.57      517.30     69.35 o 
  -4   6   5      306.44      297.70     96.56 o 
  -3   6   5      419.37      407.78     31.95 o 
  -2   6   5     1272.08     1255.18     43.06 o 
  -1   6   5       43.85       33.61     15.23 o 
   0   6   5       16.76       29.76     12.57 o 
   1   6   5      943.92      941.99     33.43 o 
   2   6   5        0.23        0.00     15.35 o 
   3   6   5     1760.24     1720.14     42.99 o 
   4   6   5      562.84      561.73     28.58 o 
   5   6   5      152.67      177.90     31.78 o 
   6   6   5      567.47      580.98     48.63 o 
   7   6   5       75.96      119.99     44.59 o 
   8   6   5       54.12       82.89     28.72 o 
 -10   7   5       45.25      104.01     36.67 o 
  -9   7   5       85.48       33.27     27.59 o 
  -8   7   5       75.25       72.82     31.54 o 
  -7   7   5       41.97       23.40     27.59 o 
  -6   7   5      153.80      140.62     34.69 o 
  -5   7   5        9.61       18.92     29.61 o 
  -4   7   5      692.89      713.28     54.81 o 
  -2   7   5        8.79       18.11     16.82 o 
  -1   7   5      536.40      526.83     31.99 o 
   0   7   5      344.68      407.65     28.34 o 
   1   7   5      226.29      230.23     22.73 o 
   2   7   5      929.06      926.20     43.87 o 
   3   7   5        0.31        0.00     12.14 o 
   4   7   5     1904.89     1879.64     47.17 o 
   5   7   5      300.57      307.77     46.00 o 
   6   7   5       92.90       67.69     32.13 o 
   7   7   5       55.79       64.82     48.98 o 
 -10   8   5       12.31       45.25     34.06 o 
  -9   8   5       43.58       41.19     32.43 o 
  -8   8   5       29.58       37.43     29.51 o 
  -7   8   5      124.46       80.71     32.09 o 
  -6   8   5      153.62      117.08     36.70 o 
  -5   8   5     2210.38     2099.90     84.01 o 
  -4   8   5        1.20       30.62     31.44 o 
  -3   8   5     1578.10     1551.08     75.38 o 
  -2   8   5        8.65       20.45     47.75 o 
  -1   8   5       23.32       43.23     21.86 o 
   0   8   5       29.13       70.70     18.37 o 
   1   8   5      110.99      144.30     22.20 o 
   2   8   5      314.84      374.48     35.47 o 
   3   8   5     1059.20     1078.55     49.24 o 
   4   8   5        8.16        0.00     21.42 o 
   5   8   5      290.19      354.09     44.75 o 
   6   8   5        4.98       30.63     54.60 o 
   7   8   5       22.54       80.34     50.74 o 
  -9   9   5        5.04        8.52     52.32 o 
  -8   9   5       24.77       21.66     31.26 o 
  -7   9   5        1.37        0.00     27.33 o 
  -6   9   5      438.71      378.38     52.00 o 
  -5   9   5       26.14        4.51     33.12 o 
  -4   9   5       23.92        0.00     34.94 o 
  -3   9   5     1125.29     1112.33     72.44 o 
  -2   9   5      370.78      396.13     51.96 o 
  -1   9   5       62.02       72.67     39.48 o 
   0   9   5      447.69      476.78     34.15 o 
   1   9   5      270.55      328.57     30.39 o 
   2   9   5      453.62      519.11     34.72 o 
   3   9   5       19.64        0.00     27.22 o 
   4   9   5      189.34      242.70     40.43 o 
   5   9   5      262.41      344.28     44.66 o 
   6   9   5      107.16      242.29     38.04 o 
  -8  10   5        8.32        3.82     75.49 o 
  -7  10   5       86.70       16.88     46.35 o 
  -6  10   5        8.02        0.00     34.49 o 
  -5  10   5       66.07       17.46     39.40 o 
  -4  10   5      572.68      530.18     62.72 o 
  -3  10   5      278.57      320.99     65.14 o 
  -2  10   5       78.34       62.00     41.00 o 
  -1  10   5      701.14      645.20     50.94 o 
   0  10   5        0.04        0.00     30.22 o 
   1  10   5      354.22      364.44     33.58 o 
   2  10   5        0.52        4.99     22.86 o 
   3  10   5        3.86       63.12     50.71 o 
   4  10   5      213.43      324.45     49.16 o 
   5  10   5        1.23       87.58     60.39 o 
  -6  11   5        2.02        0.00     39.74 o 
  -5  11   5       12.49        0.00     40.82 o 
  -4  11   5       53.43       10.78     42.84 o 
  -3  11   5      111.15       90.12     48.14 o 
  -2  11   5      866.66      904.89     53.51 o 
  -1  11   5      546.71      543.48     50.39 o 
   0  11   5      715.00      741.13     52.73 o 
   1  11   5       92.25       55.57     31.90 o 
   2  11   5       38.44       61.34     24.07 o 
   3  11   5      483.47      571.06     74.20 o 
  -4  12   5       29.60        0.00     47.49 o 
  -3  12   5       32.01        0.00     57.76 o 
  -2  12   5      134.29      121.99     63.10 o 
  -1  12   5      373.37      357.00     47.42 o 
   0  12   5      334.01      308.95     45.28 o 
   1  12   5       91.10       79.67     34.13 o 
 -12   0   6       92.43      140.45     51.97 o 
 -10   0   6      264.93      317.42     60.39 o 
  -8   0   6     3065.33     2992.16     91.42 o 
  -6   0   6     1428.58     1380.54     96.03 o 
  -4   0   6     4739.59     4616.66     77.70 o 
  -2   0   6     1398.81     1338.47     30.12 o 
   0   0   6      824.14      734.13     31.72 o 
   2   0   6     4613.01     4178.67     84.69 o 
   6   0   6      225.71      262.65     50.21 o 
   8   0   6      253.08      246.14     54.78 o 
 -12   1   6       14.06       42.37     27.81 o 
 -11   1   6      157.94      144.79     34.51 o 
 -10   1   6       83.46      101.47     22.43 o 
  -9   1   6      189.33      223.29     26.47 o 
  -8   1   6      190.78      187.39     14.83 o 
  -7   1   6     3107.26     3184.68     58.08 o 
  -6   1   6     1868.04     1799.18     28.28 o 
  -5   1   6     5673.36     5653.83     67.68 o 
  -4   1   6       21.48       10.12      7.03 o 
  -3   1   6     1175.20     1124.80     23.44 o 
  -2   1   6     1210.64     1208.15     21.15 o 
  -1   1   6     1800.97     1723.86     23.47 o 
   0   1   6        1.54        2.13      6.64 o 
   1   1   6     1948.99     1937.84     25.27 o 
   2   1   6      528.95      642.31     25.94 o 
   3   1   6     2906.39     2808.26     43.23 o 
   4   1   6      350.89      329.52     21.96 o 
   5   1   6      494.20      490.21     27.30 o 
   6   1   6        2.81        2.95     12.09 o 
   7   1   6       84.43       73.17     24.20 o 
   8   1   6        0.73        6.99     20.83 o 
 -12   2   6       97.95      112.10     34.62 o 
 -11   2   6       52.42       65.50     22.19 o 
 -10   2   6      229.64      213.03     27.95 o 
  -9   2   6       63.86       72.93     19.85 o 
  -8   2   6      118.11      126.73     25.32 o 
  -7   2   6       30.55       40.17     12.98 o 
  -6   2   6      595.21      578.25     23.12 o 
  -5   2   6     3352.65     3181.44     53.50 o 
  -4   2   6      465.17      448.40     15.88 o 
  -3   2   6     7691.90     7826.93     72.43 o 
  -2   2   6       28.40       12.14      6.82 o 
  -1   2   6       65.51       74.39      7.64 o 
   0   2   6     3095.16     3056.72     34.67 o 
   1   2   6       32.24       34.92      6.53 o 
   2   2   6     1916.45     1917.22     30.94 o 
   3   2   6      503.49      545.70     19.77 o 
   4   2   6      284.50      269.89     22.38 o 
   5   2   6      742.21      694.65     31.53 o 
   6   2   6      117.02      140.87     29.14 o 
   7   2   6       10.74       29.51     20.92 o 
   8   2   6       79.19       86.51     28.19 o 
 -12   3   6      193.73      227.25     36.76 o 
 -11   3   6      176.21      218.59     33.47 o 
 -10   3   6       19.88       14.05     17.27 o 
  -9   3   6      137.80      141.21     24.64 o 
  -8   3   6      147.14      132.68     26.31 o 
  -7   3   6      133.13      134.25     22.43 o 
  -6   3   6      163.94      174.08     22.79 o 
  -5   3   6       75.98       95.92     12.44 o 
  -4   3   6     2505.64     2672.16     46.37 o 
  -3   3   6     2613.91     2539.26     39.18 o 
  -2   3   6      197.59      196.52     13.85 o 
  -1   3   6     3136.14     3093.01     42.06 o 
   0   3   6      103.38      119.59     11.39 o 
   1   3   6       70.72       84.30      9.22 o 
   2   3   6      715.20      726.17     26.01 o 
   3   3   6      197.12      186.97     17.23 o 
   4   3   6      763.06      745.16     31.81 o 
   5   3   6      141.66      171.82     20.26 o 
   6   3   6       65.36       58.68     22.42 o 
   7   3   6      432.68      514.24     50.11 o 
   8   3   6      145.03       89.23     28.61 o 
 -12   4   6       23.88        0.00     34.76 o 
 -11   4   6        9.77       26.35     20.94 o 
 -10   4   6      213.09      225.78     30.60 o 
  -9   4   6      253.87      269.73     31.76 o 
  -8   4   6      335.65      337.03     34.58 o 
  -7   4   6       13.18       24.39     18.06 o 
  -6   4   6       15.61        9.97     15.68 o 
  -5   4   6       27.95       45.27     17.65 o 
  -4   4   6      689.07      687.28     28.21 o 
  -3   4   6      413.19      427.12     25.05 o 
  -2   4   6     1523.10     1499.94     31.78 o 
  -1   4   6      670.19      392.52    144.14 o 
   0   4   6      265.41      241.47     15.09 o 
   1   4   6      603.62      562.20     21.46 o 
   2   4   6      111.06      100.01     22.35 o 
   3   4   6      109.73      123.10     15.15 o 
   4   4   6       32.59       43.90     14.02 o 
   5   4   6       98.85       90.52     17.06 o 
   6   4   6     1007.23      971.00     79.71 o 
   7   4   6        9.29       21.85     35.99 o 
   8   4   6        5.81        0.00     22.81 o 
 -11   5   6       81.77       78.41     24.63 o 
 -10   5   6       94.21      104.84     46.31 o 
  -9   5   6      330.64      367.86     37.54 o 
  -8   5   6        8.93       10.00     19.11 o 
  -7   5   6      174.54      204.88     28.03 o 
  -6   5   6        2.19        0.00     22.86 o 
  -5   5   6        9.90        0.00     26.65 o 
  -4   5   6      819.41      784.36     48.82 o 
  -3   5   6      574.53      594.58     23.65 o 
  -2   5   6       59.97       52.17     13.38 o 
  -1   5   6      714.68      446.29     28.44 o 
   0   5   6        0.80        0.00      8.25 o 
   1   5   6        4.17        0.92      9.26 o 
   2   5   6       28.58       34.83     12.97 o 
   3   5   6     1169.34     1114.46     34.11 o 
   4   5   6      486.17      507.87     30.94 o 
   5   5   6      313.75      368.77     42.65 o 
   6   5   6        2.68        0.69     20.34 o 
   7   5   6       61.17       58.83     27.94 o 
   8   5   6      209.91      220.43     48.28 o 
 -11   6   6       46.57      100.61     96.74 o 
 -10   6   6       29.29       40.33     80.76 o 
  -9   6   6       26.99       39.46     28.83 o 
  -8   6   6       60.43       65.31     29.54 o 
  -7   6   6        0.16        0.00     25.97 o 
  -6   6   6      712.32      676.10     54.34 o 
  -5   6   6     2328.99     2229.55     82.87 o 
  -4   6   6     1837.55     1805.24     71.90 o 
  -2   6   6      456.80      523.36     30.54 o 
  -1   6   6       45.27       47.10     17.31 o 
   0   6   6     1676.18     1686.33     41.60 o 
   1   6   6       49.22       44.18     14.97 o 
   2   6   6      627.90      642.61     29.70 o 
   3   6   6     1627.62     1564.73     42.01 o 
   4   6   6      183.32      225.32     24.22 o 
   5   6   6      173.16      229.43     36.34 o 
   6   6   6        4.67       14.43     32.48 o 
   7   6   6       38.82       40.46     26.17 o 
 -10   7   6        5.67       37.99     58.11 o 
  -9   7   6       77.64       64.44     31.21 o 
  -8   7   6       62.90       70.96     32.98 o 
  -7   7   6     1569.15     1487.89     72.40 o 
  -6   7   6      727.92      674.83     56.94 o 
  -5   7   6     1893.51     1684.23     77.78 o 
  -4   7   6      374.65      375.57     48.17 o 
  -3   7   6        2.63        0.00     33.19 o 
  -2   7   6      932.74      862.09     37.91 o 
  -1   7   6       86.04       87.69     25.43 o 
   0   7   6      346.71      349.57     26.28 o 
   1   7   6     2304.99     2263.10     54.00 o 
   2   7   6        6.96       20.20     12.09 o 
   3   7   6     1213.25     1262.76     47.53 o 
   4   7   6      205.02      210.51     34.54 o 
   5   7   6      166.71      185.00     33.88 o 
   6   7   6       14.70       15.08     23.71 o 
   7   7   6       16.01       54.70     66.89 o 
 -10   8   6       92.19       81.81     51.27 o 
  -9   8   6       19.58       50.76     36.17 o 
  -8   8   6      304.37      252.20     45.98 o 
  -7   8   6       57.21       51.53     35.04 o 
  -6   8   6      424.10      426.40     51.85 o 
  -5   8   6      373.80      341.64     48.76 o 
  -4   8   6      312.42      351.14     49.68 o 
  -3   8   6        1.82        0.00     50.74 o 
  -2   8   6      257.63      220.57     44.51 o 
  -1   8   6      188.50      203.19     23.67 o 
   0   8   6      131.03      193.31     23.83 o 
   1   8   6      924.46      874.98     38.32 o 
   2   8   6     1655.13     1642.24     49.40 o 
   3   8   6       11.87       32.25     29.20 o 
   4   8   6      338.32      417.76     47.94 o 
   5   8   6        4.51       44.41     35.11 o 
   6   8   6      199.35      304.13     61.27 o 
  -9   9   6       63.56       89.11     39.33 o 
  -8   9   6        1.84        9.82     35.03 o 
  -7   9   6      333.27      324.14     52.85 o 
  -6   9   6      101.29       68.17     37.44 o 
  -5   9   6      562.56      504.56     64.43 o 
  -4   9   6      279.59      194.05     47.91 o 
  -3   9   6      406.65      434.36     58.72 o 
  -2   9   6      291.30      209.86     48.96 o 
  -1   9   6     1183.62     1252.59     56.55 o 
   0   9   6      107.41      140.95     23.97 o 
   1   9   6      815.64      819.11     39.95 o 
   2   9   6       80.41      112.79     30.76 o 
   3   9   6      232.13      295.58     25.42 o 
   4   9   6       53.74      104.07     26.78 o 
   5   9   6       55.64       84.71     56.71 o 
  -8  10   6      190.47      202.60     69.88 o 
  -7  10   6        0.91        0.00     33.44 o 
  -6  10   6       63.18       49.53     96.74 o 
  -5  10   6      573.35      533.09     65.45 o 
  -4  10   6      780.02      679.87     71.40 o 
  -3  10   6      455.96      436.74     58.97 o 
  -2  10   6      691.44      750.73     71.88 o 
  -1  10   6        0.62       18.89     26.51 o 
   0  10   6      282.47      299.20     40.39 o 
   1  10   6      157.65      111.46     33.78 o 
   2  10   6       16.20       49.44     28.87 o 
   3  10   6      326.96      349.53     47.58 o 
   4  10   6      335.77      329.25     47.05 o 
  -6  11   6       86.01       21.50     42.91 o 
  -5  11   6       14.38        0.00     44.80 o 
  -4  11   6       45.60        0.00     41.77 o 
  -3  11   6      939.14      834.36     79.28 o 
  -2  11   6      222.13      274.00     45.99 o 
  -1  11   6      537.86      506.60     49.74 o 
   0  11   6       78.77       80.12     33.75 o 
   1  11   6        2.17        8.67     31.48 o 
   2  11   6        2.81       70.49     37.37 o 
  -4  12   6       55.71        0.00     49.61 o 
  -3  12   6       28.79        0.00     46.98 o 
  -2  12   6      329.93      327.90     90.53 o 
  -1  12   6      280.14      246.36     43.86 o 
   0  12   6       78.80      119.61     38.96 o 
 -11   0   7      107.58      166.79     49.86 o 
  -9   0   7      676.65      639.41     67.07 o 
  -7   0   7      546.09      558.54     29.77 o 
  -5   0   7     5489.13     5531.87    101.07 o 
  -3   0   7      466.44      475.06     24.93 o 
  -1   0   7     2732.97     2599.68     39.88 o 
   1   0   7    10605.95    10674.58    187.86 o 
   3   0   7     1916.53     1785.96     55.26 o 
   5   0   7      426.88      454.34     35.10 o 
   7   0   7      369.13      407.67     65.31 o 
 -12   1   7      109.07      154.21     37.40 o 
 -11   1   7       80.26       90.51     58.64 o 
 -10   1   7      229.74      282.58     41.56 o 
  -9   1   7        3.32       19.91     19.84 o 
  -8   1   7     1231.89     1252.67     35.26 o 
  -7   1   7      264.03      308.94     22.79 o 
  -6   1   7     1654.15     1579.89     28.12 o 
  -5   1   7      325.71      344.25     15.37 o 
  -4   1   7       95.30       71.69      9.14 o 
  -3   1   7      350.42      365.45     14.67 o 
  -2   1   7     3731.90     3601.95     45.30 o 
  -1   1   7       51.85       37.72      7.46 o 
   0   1   7     2964.22     2852.15     47.38 o 
   1   1   7       40.93       43.66     10.63 o 
   2   1   7     2730.33     2702.67     48.47 o 
   3   1   7      399.49      391.89     22.13 o 
   4   1   7      636.23      668.07     27.52 o 
   5   1   7        1.63        1.46     11.92 o 
   6   1   7      295.11      272.85     36.99 o 
   7   1   7      118.31      131.42     30.38 o 
   8   1   7      407.37      393.65     48.29 o 
 -12   2   7       43.51       58.09     50.91 o 
 -11   2   7       97.97      149.03     34.27 o 
 -10   2   7        1.35        0.00     17.82 o 
  -9   2   7      291.38      279.13     30.02 o 
  -8   2   7       34.95       33.04     17.79 o 
  -7   2   7     1325.14     1247.94     29.06 o 
  -6   2   7     1087.81     1044.48     26.45 o 
  -5   2   7     1068.03      982.52     21.52 o 
  -4   2   7       92.41      100.58      9.48 o 
  -3   2   7     1900.83     1858.44     28.70 o 
  -2   2   7      894.85      912.30     29.68 o 
  -1   2   7      910.21      904.62     19.15 o 
   0   2   7      233.33      251.44     15.00 o 
   1   2   7     1825.27     1826.73     27.85 o 
   2   2   7      172.24      170.40     20.58 o 
   3   2   7      727.40      726.87     26.50 o 
   4   2   7       90.52       77.93     16.38 o 
   5   2   7      294.38      291.71     26.07 o 
   6   2   7       43.75       52.74     23.83 o 
   7   2   7       74.61       93.67     27.80 o 
   8   2   7       66.73       63.76     28.79 o 
 -12   3   7      147.65      185.98     72.33 o 
 -11   3   7       52.09       68.23     23.97 o 
 -10   3   7      194.51      214.44     35.86 o 
  -9   3   7       74.46       87.54     22.93 o 
  -8   3   7       89.19       93.49     21.68 o 
  -7   3   7       51.14       53.96     11.88 o 
  -6   3   7       56.97       63.80     12.75 o 
  -5   3   7        0.98        2.60      9.43 o 
  -4   3   7     2131.10     2163.84     61.27 o 
  -3   3   7       14.49       13.29      7.11 o 
  -2   3   7     2232.52     2127.86     39.32 o 
  -1   3   7     1472.95     1504.18     30.00 o 
   0   3   7        3.53        9.14      5.40 o 
   1   3   7       31.37       39.49      9.16 o 
   2   3   7        1.44        0.00      9.29 o 
   3   3   7      806.84      824.64     33.83 o 
   4   3   7      471.54      494.04     30.87 o 
   5   3   7       62.38       59.03     16.41 o 
   6   3   7      174.24      148.09     31.40 o 
   7   3   7       13.35       29.04     22.26 o 
 -11   4   7      172.23      189.79     31.11 o 
 -10   4   7        1.16        1.29     18.93 o 
  -9   4   7      215.71      243.31     31.39 o 
  -8   4   7       13.85       24.66     19.00 o 
  -7   4   7       41.39       52.78     21.00 o 
  -6   4   7        1.20        0.00      9.94 o 
  -5   4   7      356.07      380.46     24.85 o 
  -4   4   7      142.20      162.12     19.52 o 
  -3   4   7      187.82      186.89     15.91 o 
  -2   4   7       14.54        3.00      7.34 o 
  -1   4   7        3.22       15.10      8.60 o 
   0   4   7      494.45      493.63     23.16 o 
   1   4   7     1831.66     1865.00     37.77 o 
   2   4   7      285.15      317.35     20.27 o 
   3   4   7       89.37      103.90     26.31 o 
   4   4   7       71.92       70.70     16.90 o 
   5   4   7      821.25      799.73     50.15 o 
   6   4   7        0.27        0.00     25.46 o 
   7   4   7       20.32       19.48     23.84 o 
 -11   5   7       31.02       32.30     31.53 o 
 -10   5   7       39.54       61.67     23.91 o 
  -9   5   7       42.66       38.31     21.37 o 
  -8   5   7       62.06       54.16     22.44 o 
  -7   5   7       61.30       91.08     31.55 o 
  -6   5   7      139.00       99.30     33.59 o 
  -5   5   7      151.85      121.91     34.14 o 
  -4   5   7      369.13      382.41     43.19 o 
  -3   5   7      200.70      233.38     38.74 o 
  -2   5   7      204.32      210.62     22.25 o 
  -1   5   7      487.05      496.24     39.68 o 
   0   5   7       40.10       28.30      8.32 o 
   1   5   7        0.07        0.00      9.79 o 
   2   5   7      135.15      164.53     18.07 o 
   3   5   7     1396.08     1324.98     44.78 o 
   4   5   7       84.38      107.65     19.51 o 
   5   5   7        3.39        0.00     20.23 o 
   6   5   7        1.00        0.00     26.16 o 
   7   5   7      117.70      104.75     32.65 o 
 -11   6   7       15.29       35.78     78.65 o 
 -10   6   7       51.66       70.44     66.36 o 
  -9   6   7       32.68       56.58     63.73 o 
  -8   6   7       10.14       67.86     29.32 o 
  -7   6   7      143.68      114.71     35.59 o 
  -6   6   7      663.57      629.01     55.20 o 
  -5   6   7        5.55        0.00     31.15 o 
  -4   6   7      399.12      417.77     47.05 o 
  -3   6   7       49.02       66.48     36.11 o 
  -2   6   7      239.87      293.01     43.53 o 
  -1   6   7      345.58      327.31     35.08 o 
   0   6   7       42.03       33.17     12.02 o 
   1   6   7     1327.10     1329.57     34.22 o 
   2   6   7       50.83       58.50     16.71 o 
   3   6   7      129.73      189.40     23.57 o 
   4   6   7        7.83        5.44     13.91 o 
   5   6   7        1.64        0.00     20.09 o 
   6   6   7       12.22       24.74     24.27 o 
 -10   7   7       57.51       51.23     54.95 o 
  -9   7   7        5.31        0.00     28.60 o 
  -8   7   7     1072.41      999.90     65.17 o 
  -7   7   7       13.12       24.27     33.83 o 
  -6   7   7      616.72      684.57     60.35 o 
  -5   7   7        0.35        0.00     31.65 o 
  -4   7   7       66.95       66.32     40.20 o 
  -3   7   7        0.95       13.28     35.79 o 
  -2   7   7      281.40      345.29     48.99 o 
  -1   7   7        9.75       19.97     14.10 o 
   0   7   7     1671.37     1702.09     46.53 o 
   1   7   7        0.06        0.00     11.91 o 
   2   7   7      949.88      970.06     35.52 o 
   3   7   7        1.97        2.22     14.77 o 
   4   7   7      545.75      528.54     51.22 o 
   5   7   7        0.99       16.55     23.24 o 
   6   7   7       69.06       53.89     28.60 o 
  -9   8   7      544.11      587.97     62.90 o 
  -8   8   7        6.63       16.00     34.07 o 
  -7   8   7     1010.33      945.33     65.61 o 
  -6   8   7       74.67       50.04     36.09 o 
  -5   8   7     1656.42     1522.49     79.43 o 
  -4   8   7        0.03        0.00     34.76 o 
  -3   8   7      665.92      677.77     63.74 o 
  -2   8   7       90.16       93.80     41.72 o 
  -1   8   7     2171.03     2063.30     77.06 o 
   0   8   7        7.33        1.62     16.68 o 
   1   8   7     2366.96     2411.78     68.83 o 
   2   8   7        1.04        0.00     13.34 o 
   3   8   7      735.17      796.55     56.31 o 
   4   8   7       25.37       53.22     40.03 o 
   5   8   7      134.98      175.98     48.46 o 
  -8   9   7      504.73      516.40     63.13 o 
  -7   9   7      101.47       89.61     46.88 o 
  -6   9   7     1285.40     1135.29     72.89 o 
  -5   9   7      111.73       94.11     45.31 o 
  -4   9   7      690.73      616.80     67.94 o 
  -3   9   7        3.44        0.00     35.68 o 
  -2   9   7      696.78      678.78     68.17 o 
  -1   9   7      689.30      767.72     52.59 o 
   0   9   7      561.61      641.39     46.65 o 
   1   9   7        3.41        6.12     21.25 o 
   2   9   7     1187.13     1269.14     43.86 o 
   3   9   7        3.51       50.35     26.20 o 
   4   9   7      707.30      714.86     63.18 o 
  -7  10   7       16.51       21.69     40.88 o 
  -6  10   7      183.17      158.47     50.74 o 
  -5  10   7      517.95      514.20     67.27 o 
  -4  10   7      162.54      139.60     48.91 o 
  -3  10   7     1127.40     1113.31     83.71 o 
  -2  10   7       20.96        0.00     42.29 o 
  -1  10   7      329.70      314.65     41.06 o 
   0  10   7      296.95      255.16     40.33 o 
   1  10   7      480.97      559.67     71.98 o 
   2  10   7       37.78       76.30     22.09 o 
   3  10   7      164.13      288.88     67.59 o 
  -6  11   7        7.17        0.00     43.57 o 
  -5  11   7       26.29        0.00     45.39 o 
  -4  11   7      351.02      271.91     97.44 o 
  -3  11   7       10.64        0.00     48.00 o 
  -2  11   7      423.46      576.29     87.91 o 
  -1  11   7       17.18        0.00     28.02 o 
   0  11   7        6.24        0.00     38.43 o 
   1  11   7        0.00       14.20     38.77 o 
 -12   0   8       80.42       99.02     47.40 o 
 -10   0   8     1204.17     1264.78     97.97 o 
  -8   0   8     5711.36     5506.33    217.18 o 
  -6   0   8     2103.66     2059.45     48.22 o 
  -4   0   8     2251.76     2179.70     48.22 o 
  -2   0   8     1248.37     1127.90     30.46 o 
   0   0   8     5581.72     5527.08    106.59 o 
   2   0   8      850.88      816.21     39.89 o 
   4   0   8       91.72       88.12     21.09 o 
   6   0   8      361.03      294.60     56.53 o 
 -12   1   8       33.92       69.95     32.00 o 
 -11   1   8      113.52      131.40     35.48 o 
 -10   1   8      164.86      225.75     78.30 o 
  -9   1   8      638.75      678.27     38.48 o 
  -8   1   8       12.15       12.72     10.14 o 
  -7   1   8     2843.68     2783.12     45.28 o 
  -6   1   8      414.33      427.86     18.18 o 
  -5   1   8      872.78      902.55     22.55 o 
  -4   1   8      440.52      467.25     16.21 o 
  -3   1   8     2199.19     2126.87     31.82 o 
  -2   1   8     1032.97     1004.91     25.31 o 
  -1   1   8     5553.56     5451.89     70.85 o 
   0   1   8      492.45      524.18     23.29 o 
   1   1   8     3079.27     3032.86     53.11 o 
   2   1   8        5.05        0.00      9.75 o 
   3   1   8      429.03      422.70     24.96 o 
   4   1   8       90.11       82.01     14.51 o 
   5   1   8      110.30      117.12     20.28 o 
   6   1   8      229.01      193.81     35.10 o 
   7   1   8      261.10      213.01     36.86 o 
 -12   2   8       92.50      137.56     36.34 o 
 -11   2   8       40.03       41.99     28.92 o 
 -10   2   8      257.76      273.48     31.72 o 
  -9   2   8      860.53      860.72     34.00 o 
  -8   2   8       46.05       49.08     14.72 o 
  -7   2   8       71.01       76.28     12.35 o 
  -6   2   8      954.96      934.71     26.58 o 
  -5   2   8        0.11        2.13      7.27 o 
  -4   2   8      697.83      660.39     19.56 o 
  -3   2   8     1891.65     1812.06     29.50 o 
  -2   2   8      714.70      656.51     23.94 o 
  -1   2   8     1392.91     1328.42     31.86 o 
   0   2   8      507.39      479.06     21.44 o 
   1   2   8      178.03      175.01     16.72 o 
   2   2   8      751.01      710.76     27.53 o 
   3   2   8        3.04        9.97     10.93 o 
   4   2   8      651.75      695.03     34.44 o 
   5   2   8      392.27      430.18     32.27 o 
   6   2   8       49.13       55.26     24.70 o 
   7   2   8      155.49      153.98     35.01 o 
 -12   3   8       27.74       57.55     35.11 o 
 -11   3   8      122.08      164.82     36.13 o 
 -10   3   8       62.65      119.27     25.98 o 
  -9   3   8       47.02       44.89     23.24 o 
  -8   3   8        8.76        0.00     17.95 o 
  -7   3   8       89.03      107.92     16.26 o 
  -6   3   8       51.37       44.35     11.30 o 
  -5   3   8       85.64       88.10     12.44 o 
  -4   3   8       29.07       35.54      7.86 o 
  -3   3   8      756.66      722.05     24.62 o 
  -2   3   8      674.27      651.52     24.38 o 
  -1   3   8      486.13      506.84     20.18 o 
   0   3   8      409.20      385.28     21.95 o 
   1   3   8       23.47       28.32     10.23 o 
   2   3   8       10.91        3.91     10.54 o 
   3   3   8      495.67      506.59     30.91 o 
   4   3   8        1.71        0.00     13.19 o 
   5   3   8      218.41      230.55     34.87 o 
   6   3   8      153.58      173.74     34.74 o 
   7   3   8       17.90       38.15     25.69 o 
 -11   4   8        0.08        0.00     38.70 o 
 -10   4   8      151.12      157.53     33.55 o 
  -9   4   8       74.07       67.48     23.79 o 
  -8   4   8       86.00       54.05     21.26 o 
  -7   4   8        9.33        0.00     17.32 o 
  -6   4   8      122.62      134.05     17.69 o 
  -5   4   8       77.00       79.46     18.44 o 
  -4   4   8     1592.92     1572.88     53.01 o 
  -3   4   8       78.08       83.97     12.00 o 
  -2   4   8      179.39      184.32     22.36 o 
  -1   4   8       17.62        6.76      9.45 o 
   0   4   8      165.05      157.41     17.22 o 
   1   4   8       66.30       63.36     14.07 o 
   2   4   8      273.54      260.73     24.11 o 
   3   4   8       89.38       75.41     17.91 o 
   4   4   8      641.04      694.29     35.97 o 
   5   4   8       15.98        6.59     22.34 o 
   6   4   8      362.99      420.89     48.98 o 
 -11   5   8       78.62      103.38     28.50 o 
 -10   5   8       78.42       81.21     26.38 o 
  -9   5   8       66.59       66.58     25.03 o 
  -8   5   8      112.02       81.88     26.18 o 
  -7   5   8       57.53       45.98     31.21 o 
  -6   5   8      539.38      507.16     51.15 o 
  -5   5   8       30.66       47.99     34.65 o 
  -4   5   8       64.22       73.12     36.52 o 
  -3   5   8      171.78      155.53     53.02 o 
  -2   5   8     2580.65     2436.85    102.88 o 
  -1   5   8        2.60        7.68     11.77 o 
   0   5   8      709.69      665.89     28.31 o 
   1   5   8        3.66        0.00     11.79 o 
   2   5   8      222.17      254.77     26.03 o 
   3   5   8      433.50      470.32     35.21 o 
   4   5   8      165.99      127.19     20.93 o 
   5   5   8       60.68      103.04     29.10 o 
   6   5   8      211.18      237.16     39.39 o 
 -10   6   8      370.31      328.66     83.57 o 
  -9   6   8       41.43       42.68     63.03 o 
  -8   6   8      633.32      582.84     56.35 o 
  -7   6   8      220.11      205.04     39.50 o 
  -6   6   8      478.99      470.65     52.63 o 
  -5   6   8       34.35       52.90     37.85 o 
  -4   6   8       71.79       44.17     35.75 o 
  -3   6   8      596.92      653.33     56.79 o 
  -2   6   8      236.19      261.92     43.87 o 
  -1   6   8      254.65      286.57     19.69 o 
   0   6   8     2275.42     2165.26     49.31 o 
   1   6   8       30.04       17.80     14.02 o 
   2   6   8      633.11      642.81     36.48 o 
   3   6   8        0.85        7.93     15.10 o 
   4   6   8       36.91       57.57     25.82 o 
   5   6   8      128.08      133.89     41.08 o 
   6   6   8       12.66       25.96     25.73 o 
 -10   7   8       42.25       64.28     46.88 o 
  -9   7   8      381.10      358.10     51.44 o 
  -8   7   8       10.80       21.20     33.25 o 
  -7   7   8      772.16      738.74     60.90 o 
  -6   7   8       52.52       33.80     46.17 o 
  -5   7   8      803.74      765.95     65.10 o 
  -4   7   8      191.80      194.62     43.17 o 
  -3   7   8     1220.69     1298.49     71.93 o 
  -2   7   8      189.69      244.68     65.49 o 
  -1   7   8     1008.79     1016.91     46.65 o 
   0   7   8       51.15       65.67     16.79 o 
   1   7   8      734.13      721.82     33.08 o 
   2   7   8       15.27        2.79     16.12 o 
   3   7   8       16.58       34.74     18.06 o 
   4   7   8      161.44      161.29     33.76 o 
   5   7   8       54.82       84.29     28.83 o 
  -9   8   8       32.16        0.00     41.26 o 
  -8   8   8      580.86      538.96     60.62 o 
  -7   8   8       42.46        0.00     35.96 o 
  -6   8   8      257.13      278.56     52.51 o 
  -5   8   8        2.89        0.00     36.07 o 
  -4   8   8      552.83      525.52     62.19 o 
  -3   8   8        0.05        0.00     38.93 o 
  -2   8   8      818.28      717.87     63.58 o 
  -1   8   8       75.20       90.75     27.16 o 
   0   8   8     1209.69     1188.17     49.38 o 
   1   8   8        6.70       20.32     15.85 o 
   2   8   8      551.49      564.67     36.83 o 
   3   8   8       34.62       54.23     32.24 o 
   4   8   8        3.32        0.66     23.15 o 
  -8   9   8       41.24        0.00     88.84 o 
  -7   9   8      674.99      692.25     94.10 o 
  -6   9   8       38.81       22.64     54.78 o 
  -5   9   8      457.95      398.99     60.82 o 
  -4   9   8        1.97        0.00     41.95 o 
  -3   9   8      342.95      325.17     57.84 o 
  -2   9   8       95.99       40.28     44.29 o 
  -1   9   8     1392.44     1325.76     78.74 o 
   0   9   8       33.56       41.65     38.64 o 
   1   9   8      641.22      621.18     41.94 o 
   2   9   8      181.91      189.64     50.91 o 
   3   9   8      364.51      416.16     50.47 o 
  -7  10   8        7.69        0.00     44.95 o 
  -6  10   8      337.27      267.69     59.33 o 
  -5  10   8        4.43        0.00     40.84 o 
  -4  10   8      513.95      509.61     68.69 o 
  -3  10   8      316.29      330.87     61.64 o 
  -2  10   8      246.62      215.10     57.76 o 
  -1  10   8      201.28      163.89     67.42 o 
   0  10   8       98.53      104.67     70.93 o 
   1  10   8       19.68       34.18     26.02 o 
   2  10   8      127.96      184.89     48.63 o 
  -5  11   8      240.19      141.76     74.79 o 
  -4  11   8        4.73        0.00     48.91 o 
  -3  11   8      404.36      264.45     63.41 o 
  -2  11   8      147.69      103.64     55.26 o 
  -1  11   8        6.69        8.94     46.90 o 
   0  11   8       19.20        0.00     39.57 o 
 -11   0   9      276.42      329.01     66.72 o 
  -9   0   9       47.12       99.37     42.84 o 
  -7   0   9      143.80      145.42     20.22 o 
  -5   0   9      197.62      193.88     20.03 o 
  -3   0   9     1286.28     1252.33     34.85 o 
   1   0   9       38.84       34.32     17.28 o 
   3   0   9       59.75       91.27     33.71 o 
   5   0   9      138.51       97.64     25.38 o 
 -12   1   9       42.46      108.15     33.99 o 
 -11   1   9      148.40      154.41     37.11 o 
 -10   1   9      370.67      413.78     49.14 o 
  -9   1   9       54.71       38.60     24.93 o 
  -8   1   9      893.71      924.39     28.96 o 
  -7   1   9      366.80      379.74     21.30 o 
  -6   1   9       35.43       20.46     10.50 o 
  -5   1   9      396.70      393.95     19.15 o 
  -4   1   9      171.70      188.82     13.24 o 
  -3   1   9     1124.90     1096.29     23.24 o 
  -2   1   9      879.22      818.23     24.86 o 
  -1   1   9      137.61      115.67     18.50 o 
   0   1   9      250.59      258.28     19.19 o 
   1   1   9        8.32       10.97     11.71 o 
   2   1   9      149.01      162.00     17.95 o 
   3   1   9      236.15      245.79     21.24 o 
   4   1   9       14.01       10.55     12.31 o 
   5   1   9      443.42      455.84     34.79 o 
   6   1   9      127.03      108.32     41.78 o 
 -12   2   9       22.54       75.78     31.78 o 
 -11   2   9      104.03      136.49     48.63 o 
 -10   2   9      151.72      166.73     35.09 o 
  -9   2   9      313.81      307.35     25.68 o 
  -8   2   9       53.80       42.74     15.73 o 
  -7   2   9     1125.23     1160.97     31.82 o 
  -6   2   9        0.84        0.00      9.82 o 
  -5   2   9      690.27      683.66     27.77 o 
  -4   2   9     1830.50     1792.63     35.63 o 
  -3   2   9       84.82       79.71     16.12 o 
  -2   2   9      574.00      579.89     23.74 o 
  -1   2   9      992.31      989.20     28.14 o 
   0   2   9       90.35       87.21     13.92 o 
   1   2   9      961.51      992.74     32.14 o 
   2   2   9      107.71      113.04     16.18 o 
   3   2   9      384.57      405.64     25.96 o 
   4   2   9      454.19      432.79     33.20 o 
   5   2   9      158.06      131.67     22.47 o 
   6   2   9      284.18      301.62     42.57 o 
 -11   3   9        1.05       23.81     26.69 o 
 -10   3   9       13.93       10.06     23.78 o 
  -9   3   9       67.75       79.37     21.84 o 
  -8   3   9      281.31      249.21     24.39 o 
  -7   3   9        3.35        4.74     11.09 o 
  -6   3   9     1197.21     1190.45     32.07 o 
  -5   3   9      339.76      351.52     20.76 o 
  -4   3   9     1534.68     1537.10     38.72 o 
  -3   3   9     1146.37     1152.31     54.57 o 
  -2   3   9       78.17       44.19      9.86 o 
  -1   3   9     2535.11     2551.19     43.30 o 
   0   3   9      885.93      895.85     30.52 o 
   1   3   9       11.08       15.29     12.01 o 
   2   3   9     1663.01     1584.12     41.65 o 
   3   3   9       49.49       47.97     17.18 o 
   4   3   9      650.92      637.70     36.93 o 
   5   3   9      263.40      274.60     52.85 o 
   6   3   9      112.54      112.96     52.85 o 
 -11   4   9       69.80       61.54     44.80 o 
 -10   4   9       31.30       18.14     26.37 o 
  -9   4   9       51.97       75.93     24.34 o 
  -8   4   9      104.75      147.66     29.20 o 
  -7   4   9      460.90      443.73     28.05 o 
  -6   4   9       54.88       46.47     12.85 o 
  -5   4   9     1949.54     2011.47     46.42 o 
  -4   4   9       33.50       46.81     14.27 o 
  -3   4   9     1376.56     1384.97     38.36 o 
  -2   4   9       44.45       51.84     11.90 o 
  -1   4   9       88.36      107.22     14.03 o 
   0   4   9      220.45      193.59     18.34 o 
   1   4   9        2.26        3.66     11.49 o 
   2   4   9      159.65      163.92     22.54 o 
   3   4   9     1495.31     1443.34     49.50 o 
   4   4   9        5.07       27.77     16.81 o 
   5   4   9      235.19      223.17     38.60 o 
   6   4   9        6.09       20.44     24.09 o 
 -11   5   9       19.41       38.70     42.69 o 
 -10   5   9       66.37      117.55     35.61 o 
  -9   5   9       12.60        2.09     22.97 o 
  -8   5   9       14.60       34.56     70.93 o 
  -7   5   9      172.74      100.55     39.33 o 
  -6   5   9      613.19      707.84     58.12 o 
  -5   5   9       85.44       65.00     20.41 o 
  -4   5   9     1156.52     1205.14     38.19 o 
  -3   5   9      543.76      514.76     27.14 o 
  -2   5   9      238.92      226.38     22.03 o 
  -1   5   9      941.87      881.68     32.79 o 
   0   5   9      214.93      218.85     24.53 o 
   1   5   9       63.28       67.71     18.49 o 
   2   5   9      870.70      834.14     38.37 o 
   3   5   9        7.84       12.39     15.45 o 
   4   5   9      193.95      255.08     28.50 o 
   5   5   9      243.96      270.74     41.38 o 
 -10   6   9       70.39       37.37     82.17 o 
  -9   6   9      250.17      306.80     57.76 o 
  -8   6   9        6.27       20.42     63.73 o 
  -7   6   9       93.00      123.59     45.30 o 
  -6   6   9        0.45       25.92     35.98 o 
  -5   6   9       23.95       44.52     37.78 o 
  -4   6   9      823.52      880.29     63.69 o 
  -3   6   9      219.34      225.65     28.09 o 
  -2   6   9      961.47      946.22     43.93 o 
  -1   6   9      559.63      554.07     36.78 o 
   0   6   9       91.73      110.92     20.80 o 
   1   6   9      418.75      447.46     33.88 o 
   2   6   9      199.55      220.58     26.30 o 
   3   6   9       41.64       33.12     17.32 o 
   4   6   9      446.93      496.53     67.07 o 
   5   6   9       66.59       90.66     30.99 o 
 -10   7   9      180.47      220.90     47.41 o 
  -9   7   9       95.83      114.28     54.95 o 
  -8   7   9      337.79      337.48     52.51 o 
  -7   7   9      216.28      204.66     46.51 o 
  -6   7   9        2.67        0.00     33.74 o 
  -5   7   9      119.17       98.81     73.74 o 
  -4   7   9       99.78       68.55     41.17 o 
  -3   7   9      549.57      546.33     59.04 o 
  -2   7   9     1201.15     1132.64     55.34 o 
  -1   7   9      579.09      589.60     38.72 o 
   0   7   9      720.62      709.09     49.90 o 
   1   7   9      134.41      129.10     23.18 o 
   2   7   9       46.28       44.91     25.75 o 
   3   7   9       94.93       86.88     22.11 o 
   4   7   9       12.96       43.73     25.54 o 
  -9   8   9      243.31      287.85     59.69 o 
  -8   8   9       10.73       21.35     56.18 o 
  -7   8   9      567.26      554.15     69.70 o 
  -6   8   9       39.91        0.00     39.21 o 
  -5   8   9      134.22      158.06     65.49 o 
  -4   8   9        5.12        0.00     40.67 o 
  -3   8   9       29.26        0.00     40.32 o 
  -2   8   9        0.76        0.00     58.11 o 
  -1   8   9      947.21      933.88     46.89 o 
   0   8   9      254.47      259.32     36.05 o 
   1   8   9      152.28      140.86     31.58 o 
   2   8   9      190.00      202.34     27.40 o 
   3   8   9        1.30       46.00     26.13 o 
  -8   9   9      322.28      289.59     58.35 o 
  -7   9   9        2.85        0.00     68.47 o 
  -6   9   9       80.01       34.15     46.90 o 
  -5   9   9        1.78        2.54     44.29 o 
  -4   9   9      171.16      108.98     50.95 o 
  -3   9   9      553.35      493.58     64.63 o 
  -2   9   9      313.47      344.93     56.65 o 
  -1   9   9       85.15       67.69     98.67 o 
   0   9   9       43.66       45.88     25.89 o 
   1   9   9       96.60      131.97     31.76 o 
   2   9   9      125.83      133.20     31.61 o 
  -6  10   9        1.99        0.00     44.07 o 
  -5  10   9      317.96      214.97     58.22 o 
  -4  10   9      547.99      416.56     67.78 o 
  -3  10   9       80.41       16.42     48.39 o 
  -2  10   9      232.80      215.56     55.82 o 
  -1  10   9        3.68        0.00     42.02 o 
   0  10   9       87.55      110.86     32.52 o 
   1  10   9      545.56      610.64     54.92 o 
 -12   0  10       84.40      127.11     53.72 o 
 -10   0  10      299.03      314.62     62.15 o 
  -8   0  10      281.15      294.79     31.57 o 
  -6   0  10       25.22       15.57     14.16 o 
  -4   0  10      504.90      517.85     26.74 o 
  -2   0  10      279.69      281.43     41.96 o 
   0   0  10       74.10       63.50     19.67 o 
   2   0  10      576.12      516.61     39.96 o 
   4   0  10        0.87       10.46     19.06 o 
 -11   1  10       59.13       92.21     33.13 o 
 -10   1  10       10.51       29.14     26.57 o 
  -9   1  10       80.10       99.67     20.64 o 
  -8   1  10       21.44       11.73     12.22 o 
  -7   1  10        1.46        0.00     10.49 o 
  -6   1  10      514.22      518.49     22.81 o 
  -5   1  10        6.56       11.52      9.11 o 
  -4   1  10      345.53      332.71     16.25 o 
  -3   1  10      645.61      629.39     22.70 o 
  -2   1  10      114.77      113.14     15.07 o 
  -1   1  10      800.33      831.49     29.76 o 
   0   1  10       36.51       26.75     12.00 o 
   1   1  10       74.73       91.87     15.43 o 
   2   1  10       13.69       25.62     12.62 o 
   3   1  10        5.04        9.54     12.04 o 
   4   1  10      328.23      271.66     24.19 o 
   5   1  10       73.40      101.59     21.89 o 
 -11   2  10       21.82       65.77     33.88 o 
 -10   2  10      194.12      223.71     39.39 o 
  -9   2  10       35.64       44.36     18.40 o 
  -8   2  10       91.44      116.25     15.94 o 
  -7   2  10       10.32        1.39     14.47 o 
  -6   2  10      295.00      301.66     20.51 o 
  -5   2  10     1408.31     1404.32     42.92 o 
  -4   2  10        8.40        7.99      8.48 o 
  -3   2  10     2091.92     2044.82     56.13 o 
  -2   2  10     1253.82     1194.56     34.18 o 
  -1   2  10       68.09       47.02     13.13 o 
   0   2  10      204.63      239.36     20.65 o 
   1   2  10      110.48      130.38     17.15 o 
   2   2  10      699.96      733.69     42.78 o 
   3   2  10      174.70      185.03     20.71 o 
   4   2  10      130.47      164.88     24.49 o 
   5   2  10      164.00      201.18     37.09 o 
 -11   3  10       12.83       37.69     26.94 o 
 -10   3  10       66.06      120.88     33.13 o 
  -9   3  10      326.42      362.85     32.59 o 
  -8   3  10        1.88        3.17     15.29 o 
  -7   3  10     1027.34     1031.11     32.39 o 
  -6   3  10        5.18        5.43     11.99 o 
  -5   3  10     2567.64     2487.12     46.56 o 
  -4   3  10      315.16      350.56     24.16 o 
  -3   3  10      321.82      361.56     23.88 o 
  -2   3  10      159.57      168.05     17.74 o 
  -1   3  10       98.78       94.40     14.92 o 
   0   3  10        1.77        0.00     11.24 o 
   1   3  10      935.44      963.13     34.87 o 
   2   3  10       61.25       71.12     16.22 o 
   3   3  10      918.60      914.55     67.50 o 
   4   3  10       66.71       53.04     19.21 o 
   5   3  10      320.36      341.41     45.65 o 
 -11   4  10        0.30       72.29     56.01 o 
 -10   4  10        3.51        3.39     30.59 o 
  -9   4  10        9.64        0.88     16.67 o 
  -8   4  10      306.13      353.95     29.88 o 
  -7   4  10       89.07      103.93     16.33 o 
  -6   4  10     1267.57     1393.17     48.45 o 
  -5   4  10        1.54       17.68     14.47 o 
  -4   4  10     1602.13     1568.47     42.99 o 
  -3   4  10      210.39      208.45     20.69 o 
  -2   4  10      766.41      707.15     35.50 o 
  -1   4  10        8.21        0.91     11.82 o 
   0   4  10     1457.83     1441.04     49.31 o 
   1   4  10      192.45      170.82     19.53 o 
   2   4  10     1128.61     1136.85     45.67 o 
   3   4  10       12.04        9.69     15.80 o 
   4   4  10      532.60      514.27     38.22 o 
   5   4  10       35.30       34.39     31.78 o 
 -10   5  10       72.20       77.76     22.65 o 
  -9   5  10      378.77      416.26     33.28 o 
  -8   5  10        3.66        0.00     31.90 o 
  -7   5  10     1006.56     1005.05     47.80 o 
  -6   5  10        2.17       18.82     14.98 o 
  -5   5  10     1250.77     1283.60     41.22 o 
  -4   5  10      114.26      158.95     20.66 o 
  -3   5  10      317.73      332.09     25.80 o 
  -2   5  10       33.72       35.53     17.58 o 
  -1   5  10      746.01      697.40     47.78 o 
   0   5  10       10.39        7.54     28.76 o 
   1   5  10     1518.50     1506.82     51.68 o 
   2   5  10       45.23       30.10     17.53 o 
   3   5  10      417.11      455.89     35.89 o 
   4   5  10      100.82      130.01     32.27 o 
 -10   6  10      266.54      302.03    100.42 o 
  -9   6  10        3.88        0.36     88.31 o 
  -8   6  10      588.74      649.71    112.01 o 
  -7   6  10       50.17       28.80     56.53 o 
  -6   6  10      707.17      748.63     65.79 o 
  -5   6  10     1060.29      988.62     47.67 o 
  -4   6  10      119.87      142.47     25.41 o 
  -3   6  10     1602.90     1458.85     53.57 o 
  -2   6  10      653.70      650.42     40.29 o 
  -1   6  10      165.18      164.62     48.11 o 
   0   6  10      245.06      216.94     34.04 o 
   1   6  10       34.69       36.34     19.27 o 
   2   6  10      311.88      324.61     57.64 o 
   3   6  10      105.81      110.48     23.13 o 
   4   6  10      240.24      259.21     41.43 o 
  -9   7  10      281.56      341.15     54.98 o 
  -8   7  10        2.83        0.00     53.02 o 
  -7   7  10       40.56       12.14     40.79 o 
  -6   7  10      292.05      210.98     48.08 o 
  -5   7  10        5.57        0.00     63.56 o 
  -4   7  10       59.96       59.13     22.77 o 
  -3   7  10     1215.47     1110.66     50.37 o 
  -2   7  10       54.01       40.01     23.47 o 
  -1   7  10      720.35      636.29     49.02 o 
   0   7  10        0.00       11.85     23.31 o 
   1   7  10        1.18        7.72     46.35 o 
   2   7  10        0.49       28.42     22.67 o 
   3   7  10       45.25       80.41     28.41 o 
  -8   8  10        8.44        0.00     47.58 o 
  -7   8  10       42.14       14.24     80.06 o 
  -6   8  10        9.26       24.44     51.79 o 
  -5   8  10      183.44      152.15     51.17 o 
  -4   8  10      365.04      258.24     54.19 o 
  -3   8  10       27.73       22.13     26.73 o 
  -2   8  10      204.17      229.73     47.40 o 
  -1   8  10      152.01      168.06     33.86 o 
   0   8  10       11.07       27.42     27.39 o 
   1   8  10      122.60      147.97     32.11 o 
   2   8  10      146.01      238.44     37.37 o 
  -7   9  10       36.52        0.00     97.62 o 
  -6   9  10      179.64      121.90     65.49 o 
  -5   9  10        1.19        0.00     41.95 o 
  -4   9  10      147.80      115.50     51.02 o 
  -3   9  10        1.63        0.00     43.54 o 
  -2   9  10       81.25       66.13     29.80 o 
  -1   9  10       76.19       78.41     29.20 o 
   0   9  10      190.19      226.71     38.40 o 
   1   9  10       29.83       56.07     39.15 o 
  -4  10  10        1.12        0.90     49.44 o 
  -3  10  10      232.15       77.20     51.25 o 
  -2  10  10       12.65       46.04     48.98 o 
 -11   0  11        1.85       40.38     39.68 o 
  -9   0  11      250.09      251.76     55.48 o 
  -7   0  11       83.85      108.49     23.27 o 
  -5   0  11       61.25       60.07     15.86 o 
  -3   0  11      707.02      744.12     77.25 o 
  -1   0  11       17.87        0.00     15.68 o 
   1   0  11      485.69      444.85     39.74 o 
   3   0  11       11.45       29.34     19.54 o 
 -11   1  11       18.20       44.17     29.90 o 
 -10   1  11      173.80      176.94     38.11 o 
  -9   1  11       47.41       69.51     20.43 o 
  -8   1  11        1.17        0.00     12.08 o 
  -7   1  11       37.34       29.24     13.13 o 
  -6   1  11        6.23        0.00     10.39 o 
  -5   1  11        8.31       10.89     10.18 o 
  -4   1  11      679.50      664.71     27.93 o 
  -3   1  11        0.99        3.11     11.08 o 
  -2   1  11       97.85      117.29     15.62 o 
  -1   1  11     1357.25     1266.94     37.60 o 
   0   1  11      201.65      183.72     20.03 o 
   1   1  11       17.91       22.10     13.30 o 
   2   1  11       71.52       60.65     15.82 o 
   3   1  11       96.85       85.34     17.72 o 
   4   1  11       69.76       66.76     17.58 o 
 -11   2  11      164.29      189.67     38.70 o 
 -10   2  11        6.46       30.66     26.60 o 
  -9   2  11      435.56      423.71     34.62 o 
  -8   2  11      243.08      229.74     21.34 o 
  -7   2  11      671.78      722.73     27.86 o 
  -6   2  11      137.07      143.82     19.16 o 
  -5   2  11      230.60      252.83     21.77 o 
  -4   2  11       41.17       48.05     15.98 o 
  -3   2  11        6.00        8.79     10.98 o 
  -2   2  11     1708.05     1663.63     41.92 o 
  -1   2  11      380.81      377.82     25.49 o 
   0   2  11      549.99      566.59     29.03 o 
   1   2  11      537.92      587.16     35.22 o 
   2   2  11       40.87       39.85     14.65 o 
   3   2  11      207.98      211.96     22.75 o 
   4   2  11       11.10        2.53     21.70 o 
 -11   3  11       13.31       45.37     39.15 o 
 -10   3  11      106.43      163.16     36.23 o 
  -9   3  11        7.16       27.17     18.70 o 
  -8   3  11      657.58      803.08     41.86 o 
  -7   3  11       11.81       14.35     13.24 o 
  -6   3  11     1349.72     1411.97     37.48 o 
  -5   3  11       31.82       22.50     14.55 o 
  -4   3  11      490.98      501.24     45.89 o 
  -3   3  11        2.11        4.76     14.05 o 
  -2   3  11      341.63      349.15     24.12 o 
  -1   3  11       78.47       61.84     14.85 o 
   0   3  11     2890.54     2791.56     58.45 o 
   1   3  11      118.08       88.95     17.22 o 
   2   3  11      934.84      947.09     37.30 o 
   3   3  11       12.77       12.79     16.99 o 
   4   3  11       92.74       84.98     30.13 o 
 -10   4  11        1.47       49.08     51.79 o 
  -9   4  11      561.51      578.12     38.64 o 
  -8   4  11        0.31        4.73     25.14 o 
  -7   4  11     1368.42     1347.22     53.77 o 
  -6   4  11        0.74        0.79     17.66 o 
  -5   4  11      733.48      702.78     59.80 o 
  -4   4  11       28.63        6.88     22.38 o 
  -3   4  11     1698.50     1696.05     52.17 o 
  -2   4  11       26.16       39.99     17.39 o 
  -1   4  11      942.42      944.29     34.87 o 
   0   4  11       31.01       35.73     14.19 o 
   1   4  11     1669.37     1756.61     48.47 o 
   2   4  11        0.10        9.71     23.72 o 
   3   4  11      862.27      851.16     43.59 o 
   4   4  11        0.76       37.12     24.49 o 
 -10   5  11       98.18       94.92     24.97 o 
  -9   5  11       38.05       53.05     27.14 o 
  -8   5  11      491.00      486.96     41.27 o 
  -7   5  11        0.97        0.81     28.50 o 
  -6   5  11     1232.34     1249.01     42.52 o 
  -5   5  11       36.57       28.95     16.57 o 
  -4   5  11      327.24      346.13     27.35 o 
  -3   5  11      185.80      195.51     25.35 o 
  -2   5  11      602.30      609.70     47.97 o 
  -1   5  11      120.62      140.01     22.98 o 
   0   5  11     1314.44     1270.43     60.91 o 
   1   5  11      155.36      138.81     38.43 o 
   2   5  11      580.59      565.61     48.51 o 
   3   5  11      151.38      179.49     26.34 o 
  -9   6  11      222.07      215.17     64.45 o 
  -8   6  11       86.77       93.82     44.63 o 
  -7   6  11       96.19      113.34     27.96 o 
  -6   6  11        4.70       10.79     21.84 o 
  -5   6  11      418.89      392.63     42.52 o 
  -4   6  11       14.25        0.00     19.25 o 
  -3   6  11      597.39      621.66     48.58 o 
  -2   6  11      468.12      491.77     46.82 o 
  -1   6  11      213.39      233.38     50.56 o 
   0   6  11      170.57      145.50     43.36 o 
   1   6  11       67.03       68.78     33.36 o 
   2   6  11       29.86       59.13     20.70 o 
   3   6  11      192.97      185.52     38.95 o 
  -8   7  11        4.87       16.53     90.77 o 
  -7   7  11       61.90       64.46     39.68 o 
  -6   7  11        1.48        0.00     24.96 o 
  -5   7  11       25.01       13.67     22.18 o 
  -4   7  11      503.04      557.51     42.44 o 
  -3   7  11        7.65        9.41     24.48 o 
  -2   7  11      145.16      106.96     31.44 o 
  -1   7  11       32.18       52.99     39.33 o 
   0   7  11        1.24        0.00     33.53 o 
   1   7  11       81.78       55.31     46.00 o 
   2   7  11        0.86        7.74     24.05 o 
  -7   8  11        3.79        0.00    105.87 o 
  -6   8  11      140.52      113.38     48.93 o 
  -5   8  11       28.57       32.19     30.40 o 
  -4   8  11        0.18        0.00     39.68 o 
  -3   8  11      261.30      265.06     40.49 o 
  -2   8  11       32.87       27.90     47.40 o 
  -1   8  11       27.39       28.56     37.57 o 
   0   8  11       33.84       45.62     27.14 o 
   1   8  11      195.37      245.86     38.32 o 
  -5   9  11      223.05      206.33     56.88 o 
  -4   9  11        4.35       26.49     27.81 o 
  -3   9  11        0.40       28.47     27.99 o 
  -2   9  11        6.78       10.35     25.84 o 
  -1   9  11      398.55      425.23     47.89 o 
 -10   0  12       17.30       71.28     41.43 o 
  -8   0  12      145.71      151.03     31.60 o 
  -6   0  12      198.84      143.61     34.06 o 
  -4   0  12     2139.11     2138.81     67.22 o 
  -2   0  12       67.10       83.86     32.48 o 
   0   0  12      104.68       59.95     23.11 o 
   2   0  12        2.73       31.93     21.33 o 
 -11   1  12       92.57      200.03     38.70 o 
 -10   1  12      389.46      419.39     50.25 o 
  -9   1  12       20.60       12.06     18.00 o 
  -8   1  12        0.11        3.94     13.21 o 
  -7   1  12        5.61        6.87     12.69 o 
  -6   1  12      713.57      790.29     42.57 o 
  -5   1  12      188.98      180.22     22.27 o 
  -4   1  12      108.29      113.50     20.28 o 
  -3   1  12      211.66      232.77     22.00 o 
  -2   1  12      679.98      684.30     29.44 o 
  -1   1  12      117.18      125.40     17.74 o 
   0   1  12      371.34      349.40     30.97 o 
   1   1  12       40.45       41.08     15.51 o 
   2   1  12       15.89       20.39     14.55 o 
   3   1  12      256.27      243.31     31.12 o 
 -10   2  12       61.17      101.51     32.48 o 
  -9   2  12      243.72      240.68     29.16 o 
  -8   2  12      763.58      763.72     32.32 o 
  -7   2  12      114.26      117.56     17.64 o 
  -6   2  12      291.70      289.68     27.59 o 
  -5   2  12        0.02        3.64     15.15 o 
  -4   2  12        3.67       27.27     15.69 o 
  -3   2  12      319.65      322.00     39.56 o 
  -2   2  12      282.31      270.63     22.50 o 
  -1   2  12      174.83      186.44     20.03 o 
   0   2  12      122.31      134.04     18.86 o 
   1   2  12        7.51       13.79     14.37 o 
   2   2  12      360.33      340.81     27.70 o 
   3   2  12        2.59       12.20     15.13 o 
 -10   3  12        0.88       19.50     28.62 o 
  -9   3  12      343.13      396.93     35.07 o 
  -8   3  12        1.52        6.35     21.44 o 
  -7   3  12      598.95      631.64     32.10 o 
  -6   3  12      335.85      353.57     30.90 o 
  -5   3  12      407.84      479.24     33.82 o 
  -4   3  12      244.75      245.92     26.46 o 
  -3   3  12      234.21      256.23     36.52 o 
  -2   3  12      674.96      655.08     35.85 o 
  -1   3  12      918.59      937.15     35.73 o 
   0   3  12       42.30       54.58     15.35 o 
   1   3  12      254.07      283.14     34.26 o 
   2   3  12        5.68       26.50     15.68 o 
   3   3  12        1.70       39.20     19.04 o 
 -10   4  12      265.92      290.53     34.11 o 
  -9   4  12       10.92       24.41     35.22 o 
  -8   4  12      590.41      707.79     43.15 o 
  -7   4  12        0.01        0.00     29.40 o 
  -6   4  12      187.24      274.35     29.58 o 
  -5   4  12        3.19        0.00     17.13 o 
  -4   4  12      152.29      169.78     24.39 o 
  -3   4  12       16.83        1.08     15.23 o 
  -2   4  12      390.00      447.94     34.45 o 
  -1   4  12       73.10       68.57     19.55 o 
   0   4  12     1228.69     1210.32     42.67 o 
   1   4  12      119.92      147.81     20.57 o 
   2   4  12      451.33      439.57     37.13 o 
  -9   5  12      251.75      337.36     60.98 o 
  -8   5  12        2.92       27.94     54.84 o 
  -7   5  12      608.33      670.20     63.01 o 
  -6   5  12       31.09       39.76     17.71 o 
  -5   5  12      703.16      707.35     39.85 o 
  -4   5  12       26.63       21.42     32.20 o 
  -3   5  12      225.55      241.47     27.96 o 
  -2   5  12      469.72      452.27     35.68 o 
  -1   5  12      701.21      691.51     39.16 o 
   0   5  12      151.16      243.07     36.02 o 
   1   5  12      438.23      487.61     47.04 o 
   2   5  12       12.31       36.51     19.58 o 
  -8   6  12      152.96      175.60     65.80 o 
  -7   6  12       23.80       32.17     54.24 o 
  -6   6  12      168.94      169.41     48.81 o 
  -5   6  12       22.09        7.15     25.20 o 
  -4   6  12      437.37      359.71     42.74 o 
  -3   6  12      195.39      188.66     35.76 o 
  -2   6  12      391.75      448.33     46.82 o 
  -1   6  12      437.84      406.42     44.26 o 
   0   6  12       40.42       18.73     52.32 o 
   1   6  12       10.49       29.82     24.36 o 
  -7   7  12       24.74       58.64     52.89 o 
  -6   7  12        4.76        0.00     26.32 o 
  -5   7  12      192.48      169.35     36.10 o 
  -4   7  12      284.90      246.69     38.35 o 
  -3   7  12      164.37      153.96     34.88 o 
  -2   7  12      183.71      210.12     37.16 o 
  -1   7  12        1.07       29.20     54.95 o 
   0   7  12      249.29      262.55     39.74 o 
  -6   8  12       41.33       37.74     32.38 o 
  -5   8  12       14.63        0.00     26.64 o 
  -4   8  12      370.64      342.23     48.46 o 
  -3   8  12        4.59       11.50     26.22 o 
  -2   8  12      153.12      159.82     37.75 o 
  -9   0  13       15.94       63.56     36.17 o 
  -7   0  13      586.77      559.36     53.72 o 
  -5   0  13      721.37      695.59     58.99 o 
  -3   0  13      821.85      845.87     46.53 o 
  -1   0  13       25.01        0.00     22.65 o 
   1   0  13      410.94      437.22     54.43 o 
 -10   1  13      175.12      260.69     41.58 o 
  -9   1  13        1.09       68.21     33.88 o 
  -8   1  13      155.22      154.10     26.56 o 
  -7   1  13        8.93        0.00     18.12 o 
  -6   1  13      872.86      868.87     46.43 o 
  -5   1  13      314.35      304.25     33.36 o 
  -4   1  13      649.67      609.75     35.25 o 
  -3   1  13      310.51      341.18     28.69 o 
  -2   1  13      139.23      148.58     18.41 o 
  -1   1  13      169.31      166.30     20.53 o 
   0   1  13      156.05      189.60     21.98 o 
   1   1  13       12.56       15.11     14.86 o 
   2   1  13      439.51      504.91     34.30 o 
 -10   2  13       21.97       66.67     41.43 o 
  -9   2  13      358.73      379.10     40.65 o 
  -8   2  13       14.39       21.83     19.74 o 
  -7   2  13      172.23      167.56     54.07 o 
  -6   2  13       42.69       48.18     18.52 o 
  -5   2  13      303.60      300.71     28.49 o 
  -4   2  13     1100.72     1169.49     45.12 o 
  -3   2  13      189.57      234.05     32.24 o 
  -2   2  13      945.85      911.17     63.98 o 
  -1   2  13      219.60      242.68     23.48 o 
   0   2  13        8.22        3.79     13.88 o 
   1   2  13       67.47       77.14     18.42 o 
   2   2  13       35.57       71.95     18.69 o 
  -9   3  13       10.78       36.89     30.20 o 
  -8   3  13      102.77      118.68     39.33 o 
  -7   3  13       18.36        0.00     17.19 o 
  -6   3  13        1.17        5.48     17.61 o 
  -5   3  13      155.03      159.99     44.00 o 
  -4   3  13       12.18       19.67     17.03 o 
  -3   3  13      306.52      340.54     30.58 o 
  -2   3  13      584.92      639.49     38.15 o 
  -1   3  13      128.06      174.09     24.56 o 
   0   3  13      343.20      358.43     28.66 o 
   1   3  13       22.41       29.81     16.07 o 
   2   3  13        9.37       29.05     16.47 o 
  -9   4  13      191.83      252.61     37.65 o 
  -8   4  13       39.41        0.00     31.95 o 
  -7   4  13        7.49        0.00     18.99 o 
  -6   4  13        5.30        0.00     17.52 o 
  -5   4  13        1.25        5.20     19.30 o 
  -4   4  13        9.11       37.45     19.25 o 
  -3   4  13      272.85      273.21     29.29 o 
  -2   4  13        4.08       33.80     21.46 o 
  -1   4  13       97.64       97.18     35.19 o 
   0   4  13       14.02       36.00     22.97 o 
   1   4  13      169.36      189.78     27.08 o 
  -8   5  13      138.45      111.19     36.99 o 
  -7   5  13        0.52        0.00     25.52 o 
  -6   5  13       45.72       49.98     21.49 o 
  -5   5  13      362.63      354.21     34.27 o 
  -4   5  13      166.60      162.94     25.83 o 
  -3   5  13      219.09      280.54     32.20 o 
  -2   5  13      238.14      282.72     31.17 o 
  -1   5  13       28.30       53.66     26.86 o 
   0   5  13      154.07      180.44     44.42 o 
  -7   6  13      219.94      198.20     41.08 o 
  -6   6  13       16.12        0.00     27.15 o 
  -5   6  13      301.61      289.60     42.36 o 
  -4   6  13      625.33      701.07     54.23 o 
  -3   6  13       19.04       52.49     28.82 o 
  -2   6  13     1076.17     1017.03     61.50 o 
  -1   6  13       16.97       18.39     23.96 o 
  -6   7  13      417.35      464.41     52.73 o 
  -5   7  13        0.09       10.34     26.64 o 
  -4   7  13     1008.87     1080.91     65.61 o 
  -3   7  13        7.99        0.00     24.05 o 
  -2   7  13        7.73       70.69     29.77 o 
  -8   0  14      207.21      294.95     48.46 o 
  -6   0  14      674.66      755.64     64.96 o 
  -4   0  14     1169.04     1141.18     76.90 o 
  -2   0  14      367.18      396.24     39.44 o 
   0   0  14      590.56      609.37     55.48 o 
  -9   1  14      171.25      201.20     45.30 o 
  -8   1  14        0.39        0.00     20.11 o 
  -7   1  14      736.76      803.13     66.54 o 
  -6   1  14       49.73       31.75     20.84 o 
  -5   1  14      770.09      808.86     47.55 o 
  -4   1  14       13.50       32.69     16.98 o 
  -3   1  14      175.58      170.09     22.98 o 
  -2   1  14        0.06       11.19     17.53 o 
  -1   1  14      134.46      154.85     22.71 o 
   0   1  14        5.61       20.06     15.57 o 
  -9   2  14        1.39       12.99     33.71 o 
  -8   2  14      272.61      265.93     35.99 o 
  -7   2  14        0.06       27.58     22.82 o 
  -6   2  14      230.93      235.73     32.00 o 
  -5   2  14      187.33      222.25     26.55 o 
  -4   2  14      294.79      359.02     57.72 o 
  -3   2  14      296.94      298.19     28.94 o 
  -2   2  14      167.47      225.52     36.77 o 
  -1   2  14       92.93       99.31     35.32 o 
   0   2  14      178.57      198.15     27.06 o 
  -8   3  14        2.36        0.00     29.50 o 
  -7   3  14        6.16        0.00     19.32 o 
  -6   3  14       50.46       64.04     38.43 o 
  -5   3  14       64.03       63.30     38.09 o 
  -4   3  14       72.17       79.93     29.49 o 
  -3   3  14       88.70       98.29     35.00 o 
  -2   3  14       29.34       43.69     41.33 o 
  -1   3  14      343.00      340.39     31.76 o 
   0   3  14       12.27       48.93     20.22 o 
  -8   4  14       18.38        5.27     34.06 o 
  -7   4  14        1.49        0.00     19.24 o 
  -6   4  14       64.85      105.53     25.22 o 
  -5   4  14       48.37       32.67     19.95 o 
  -4   4  14       15.72       37.66     33.95 o 
  -3   4  14       55.02       76.71     55.41 o 
  -2   4  14       33.95       45.14     20.15 o 
  -1   4  14        2.05        6.75     17.42 o 
  -7   5  14        0.88       50.81     23.95 o 
  -6   5  14       71.51       95.35     25.82 o 
  -5   5  14        6.46       33.42     35.82 o 
  -4   5  14       68.51       81.36     27.17 o 
  -3   5  14      179.17      201.57     29.29 o 
  -2   5  14        5.83       43.52     32.12 o 
  -7   0  15      577.86      553.03     64.61 o 
  -5   0  15      209.72      262.65     49.16 o 
  -3   0  15       63.00       25.28     30.55 o 
  -7   1  15       17.66        9.33     22.31 o 
  -6   1  15      866.96      899.44     51.50 o 
  -5   1  15       38.25       64.89     24.43 o 
  -4   1  15      223.82      236.75     33.84 o 
  -3   1  15       63.87       88.08     25.40 o 
  -2   1  15      134.08      215.22     28.38 o 
  -7   2  15       86.93      109.52     27.93 o 
  -6   2  15        2.71        0.00     20.21 o 
  -5   2  15      130.67      114.87     27.50 o 
  -4   2  15       47.66       87.95     34.47 o 
  -3   2  15      236.51      233.31     27.88 o 
  -2   2  15      242.60      299.81     30.21 o 
  -6   3  15       18.28        0.00     22.59 o 
  -5   3  15        4.59       36.50     20.09 o 
  -4   3  15      217.66      287.84     30.77 o 
  -3   3  15      156.60      218.61     57.48 o 
                                                 
